# Supplementary material for: rac-4-(4-Chloro­phen­yl)-2-methyl­amino-3-nitro-5,6,7,8-tetra­hydro-4H-chromen-5-one
Source: Acta Crystallogr Sect E Struct Rep Online. 2013 Jun 8;69(Pt 7):o1053–4. doi: 10.1107/S1600536813014530 (PMC3772485; doi:10.1107/S1600536813014530)
Supplement: Supplementary file 2 [file e-69-o1053-Isup2.hkl]

#
# h,k,l, Fc-squared, Fo-squared, sigma(Fo-squared) and status flag
#
data_I
_shelx_title ' JKR138 in P2(1)/n'
_shelx_refln_list_code          4
_shelx_F_calc_maximum      194.83
_exptl_crystal_F_000       696.00
_reflns_d_resolution_high  0.8410
 
loop_
 _symmetry_equiv_pos_as_xyz
 'x, y, z'
 '-x+1/2, y+1/2, -z+1/2'
 '-x, -y, -z'
 'x-1/2, -y-1/2, z-1/2'
 
_cell_length_a     8.0285
_cell_length_b    10.8460
_cell_length_c    18.2337
_cell_angle_alpha  90.000
_cell_angle_beta   94.067
_cell_angle_gamma  90.000
 
_shelx_F_squared_multiplier     1.000
 
loop_
 _refln_index_h
 _refln_index_k
 _refln_index_l
 _refln_F_squared_calc
 _refln_F_squared_meas
 _refln_F_squared_sigma
 _refln_observed_status
   2   0   0      862.31     1004.21     18.53 o
   4   0   0       24.60       27.02      3.52 o
   6   0   0      842.49      887.24     21.18 o
   8   0   0       74.94       60.35      5.24 o
   1   1   0     1061.02     1066.52     13.38 o
   2   1   0     1066.68     1064.59     18.13 o
   3   1   0     2213.03     2276.66     47.93 o
   4   1   0      652.11      737.96     20.86 o
   5   1   0      417.19      390.66      7.39 o
   6   1   0       18.31       21.29      2.15 o
   7   1   0      376.45      428.06     10.01 o
   8   1   0       15.86       17.51      2.79 o
   9   1   0        0.71       -0.74      2.79 o
   0   2   0     1903.31     1862.45     22.50 o
   1   2   0      209.19      194.10      2.26 o
   2   2   0     1014.63     1039.93     18.39 o
   3   2   0        5.98        2.66      0.82 o
   4   2   0     2442.52     2495.97     38.33 o
   5   2   0        5.92       10.12      2.86 o
   6   2   0        2.35        4.29      2.71 o
   7   2   0      327.08      356.36      7.54 o
   8   2   0        0.10       -2.23      2.23 o
   9   2   0        0.82       -2.73      2.73 o
   1   3   0     2377.05     2431.81     23.11 o
   2   3   0      310.38      345.57      9.69 o
   3   3   0        3.71        2.55      1.76 o
   4   3   0     2255.04     2334.53     35.88 o
   6   3   0      454.04      504.56      9.44 o
   7   3   0       27.59       29.65      2.73 o
   8   3   0        2.52        3.18      2.42 o
   9   3   0       79.96       89.60      4.39 o
   0   4   0      107.21      103.87      1.82 o
   1   4   0      471.14      436.92      4.93 o
   2   4   0      198.41      269.99      8.62 o
   3   4   0     4466.19     4884.36     65.88 o
   4   4   0     1640.77     1566.05     24.52 o
   5   4   0       54.61       72.45      6.95 o
   6   4   0      610.13      643.10     11.50 o
   7   4   0       32.27       42.61      3.45 o
   8   4   0       78.25       87.72      3.95 o
   9   4   0       17.34       25.09      3.99 o
   1   5   0     1561.92     1715.17     19.63 o
   2   5   0      392.64      443.26      6.28 o
   3   5   0      275.61      273.39      5.31 o
   4   5   0       91.84       88.92      4.35 o
   5   5   0      719.81      745.59     11.31 o
   6   5   0       27.22       19.87      2.01 o
   7   5   0      272.75      260.80      6.22 o
   8   5   0       96.77       95.91      3.65 o
   0   6   0       38.22       46.78      2.13 o
   1   6   0       42.46       41.74      1.26 o
   2   6   0       66.77       71.07      2.39 o
   3   6   0       41.37       42.65      1.39 o
   4   6   0      180.84      176.34      5.71 o
   5   6   0       64.68       73.78      3.33 o
   6   6   0       23.20       25.47      1.74 o
   7   6   0        0.02       10.52      2.32 o
   8   6   0       25.16       30.03      3.06 o
   1   7   0      315.19      353.22      4.99 o
   2   7   0      543.07      516.76      6.88 o
   3   7   0       13.81       26.38      2.16 o
   4   7   0      144.83      132.41      3.86 o
   5   7   0       59.43       72.03      2.59 o
   6   7   0       70.47       72.53      2.56 o
   7   7   0        0.54        4.63      1.62 o
   0   8   0      310.70      272.10      6.42 o
   1   8   0       60.11       66.79      1.79 o
   2   8   0      217.78      216.44      3.63 o
   3   8   0       19.08       28.43      2.75 o
   4   8   0      234.88      222.76      4.26 o
   5   8   0      149.49      149.08      3.70 o
   6   8   0        0.34       -0.28      1.46 o
   7   8   0       16.42       21.36      2.58 o
   1   9   0        6.11        8.78      1.46 o
   2   9   0       18.07       19.91      1.41 o
   3   9   0       28.55       29.26      1.78 o
   4   9   0       25.08       26.44      2.00 o
   5   9   0        0.08        4.96      2.24 o
   6   9   0        5.21       17.12      2.69 o
   0  10   0       33.84       33.08      6.66 o
   1  10   0      153.96      160.06      8.52 o
   2  10   0        0.13        3.25      1.96 o
   3  10   0        0.72        1.25      1.57 o
   4  10   0       33.70       39.98      2.76 o
   5  10   0        0.12        0.83      2.29 o
   6  10   0        5.59        6.18      2.52 o
   1  11   0        0.02       -1.17      3.73 o
   2  11   0       23.80       26.33      4.40 o
   3  11   0       94.00      101.45      6.23 o
   4  11   0        0.13       -3.92      3.92 o
   0  12   0       12.94       11.36      6.27 o
   1  12   0        7.46        6.68      4.29 o
   2  12   0        5.32        3.24      3.85 o
   3  12   0       21.37       14.02      4.29 o
  -9   0   1       62.75       57.57      5.54 o
  -7   0   1       81.58       74.33      4.84 o
  -5   0   1        0.84       -1.66      1.66 o
  -3   0   1     2179.56     2419.04     74.41 o
  -1   0   1        9.72       12.24      0.50 o
   1   0   1     4242.43     4017.91     70.09 o
   3   0   1     5233.39     5374.89    130.61 o
   5   0   1      237.57      209.62      6.65 o
   7   0   1      322.10      318.72      9.83 o
   9   0   1        7.22        2.27      4.01 o
  -9   1   1        1.94       -0.15      2.72 o
  -8   1   1      129.10      139.26      5.99 o
  -7   1   1        2.07        8.81      2.60 o
  -6   1   1       25.31       26.49      2.25 o
  -5   1   1     1038.18     1142.70     23.85 o
  -4   1   1     1691.71     1808.84     28.05 o
  -3   1   1      183.28      167.52      3.96 o
  -2   1   1    16341.48    16893.68    216.79 o
  -1   1   1      217.08      194.46      2.51 o
   0   1   1     3095.96     3037.85     41.65 o
   1   1   1     9017.67     8923.48    129.43 o
   2   1   1    13616.54    13751.64    233.88 o
   3   1   1       76.19       63.47      2.21 o
   4   1   1       14.10       14.91      1.53 o
   5   1   1      406.18      469.63      8.47 o
   6   1   1      214.17      217.58      6.78 o
   7   1   1       28.94       33.40      2.69 o
   8   1   1       13.03        8.36      2.64 o
   9   1   1        4.88       -1.53      2.64 o
  -9   2   1       37.03       38.29      3.56 o
  -8   2   1       11.34       14.11      2.64 o
  -7   2   1      216.61      234.86      5.82 o
  -6   2   1        0.02       -1.61      1.61 o
  -5   2   1      268.19      295.93      5.99 o
  -4   2   1       33.70       29.72      2.03 o
  -3   2   1       19.96       21.97      1.36 o
  -2   2   1    37958.35    38164.61    570.99 o
  -1   2   1     4347.62     4463.75     47.13 o
   0   2   1      194.73      242.53      2.40 o
   1   2   1     8403.60     8731.43    107.82 o
   2   2   1     9917.69     9990.00    133.83 o
   3   2   1      226.33      242.18      5.60 o
   4   2   1      174.78      197.36      7.52 o
   5   2   1        4.73       11.46      1.61 o
   6   2   1      234.68      246.80      5.53 o
   7   2   1        4.68       11.79      2.33 o
   8   2   1        2.94       -1.57      2.35 o
   9   2   1        1.86       -0.74      4.52 o
  -9   3   1       37.91       53.84      3.80 o
  -8   3   1       85.56       87.39      4.01 o
  -7   3   1      111.40      107.82      3.95 o
  -6   3   1       41.91       42.99      3.88 o
  -5   3   1      138.84      136.37      3.77 o
  -4   3   1     1981.35     1905.50     29.61 o
  -3   3   1        5.05       13.72      1.17 o
  -2   3   1      785.86      839.10     11.14 o
  -1   3   1     3468.70     3484.37     35.72 o
   0   3   1     4335.78     4228.03     35.86 o
   1   3   1     1616.36     1562.84     24.46 o
   2   3   1     2726.98     2592.06     30.10 o
   3   3   1     3539.74     3656.82     55.26 o
   4   3   1        0.10        8.61      2.77 o
   5   3   1     1003.69     1083.31     17.62 o
   6   3   1      241.60      269.13      5.97 o
   7   3   1       31.45       35.46      2.73 o
   8   3   1        0.00       -2.23      2.23 o
   9   3   1        1.90        5.38      2.94 o
  -9   4   1       27.55       21.84      3.91 o
  -8   4   1        3.94        6.00      4.01 o
  -7   4   1       43.59       45.45      3.03 o
  -6   4   1      664.50      709.76     12.58 o
  -5   4   1      419.08      433.74      9.50 o
  -4   4   1      633.09      737.56     12.29 o
  -3   4   1     1423.22     1555.68     36.51 o
  -2   4   1       10.22       22.91      1.87 o
  -1   4   1        0.44        9.35      0.55 o
   0   4   1     1393.07     1463.86     13.70 o
   1   4   1      414.29      433.53      5.14 o
   2   4   1     1540.23     1623.64     18.26 o
   3   4   1     2345.52     2497.16     34.04 o
   4   4   1      147.40      167.28      6.70 o
   5   4   1        0.83        3.74      1.58 o
   6   4   1      194.35      210.27      5.14 o
   7   4   1      147.08      144.63      4.50 o
   8   4   1        1.47        1.75      2.43 o
   9   4   1       32.89       28.99      3.99 o
  -8   5   1       25.52       28.07      3.28 o
  -7   5   1        8.52       14.44      4.80 o
  -6   5   1        0.06        5.41      2.05 o
  -5   5   1      945.59      970.21     16.05 o
  -4   5   1     1089.27     1029.32     13.82 o
  -3   5   1      606.26      677.74      8.14 o
  -2   5   1      842.45      915.97     10.61 o
  -1   5   1     1710.00     1825.15     20.87 o
   0   5   1       23.36       26.73      0.88 o
   1   5   1      693.92      823.19      8.64 o
   2   5   1       39.86       34.73      3.11 o
   3   5   1        9.96       14.86      2.12 o
   4   5   1       28.08       29.58      2.24 o
   5   5   1        6.04       13.69      2.10 o
   6   5   1      128.65      123.55      3.50 o
   7   5   1       23.06       42.07      3.19 o
   8   5   1       10.44       14.32      2.73 o
  -8   6   1       55.57       66.05      3.70 o
  -7   6   1       88.58       84.93      2.86 o
  -6   6   1       12.11       18.67      1.91 o
  -5   6   1       44.26       49.54      1.91 o
  -4   6   1      496.96      507.43      6.90 o
  -3   6   1       22.33       21.94      1.07 o
  -2   6   1       96.15       93.07      1.93 o
  -1   6   1       37.22       50.11      1.63 o
   0   6   1      115.21      122.65      2.39 o
   1   6   1     1008.52     1048.56     11.49 o
   2   6   1      341.32      282.36      4.04 o
   3   6   1      323.31      306.47      4.46 o
   4   6   1       64.61       63.58      1.83 o
   5   6   1      261.86      252.31      4.15 o
   6   6   1        7.56       10.51      2.81 o
   7   6   1      136.15      126.91      4.29 o
   8   6   1        0.56       -0.06      2.25 o
  -8   7   1       34.62       32.74      2.79 o
  -7   7   1       90.60       78.37      3.27 o
  -6   7   1       18.93       28.48      1.88 o
  -5   7   1      136.52      124.83      4.51 o
  -4   7   1      405.85      371.75      5.10 o
  -3   7   1      454.30      470.15      6.49 o
  -2   7   1       53.81       60.78      2.76 o
  -1   7   1     1029.33     1073.82     12.45 o
   0   7   1        3.87        6.63      1.06 o
   1   7   1      796.19      838.23      9.38 o
   2   7   1      129.21      132.09      2.67 o
   3   7   1       29.04       33.32      1.80 o
   4   7   1       45.67       39.96      2.74 o
   5   7   1      827.26      767.62     11.03 o
   6   7   1       27.78       32.63      2.82 o
   7   7   1        5.18        5.23      2.01 o
  -7   8   1        0.04        1.09      1.97 o
  -6   8   1        8.22        9.28      1.94 o
  -5   8   1        2.35        3.46      1.36 o
  -4   8   1       13.75       20.79      1.61 o
  -3   8   1      163.09      158.85      3.34 o
  -2   8   1      113.10      108.81      2.68 o
  -1   8   1       84.27      100.55      2.13 o
   0   8   1      209.31      226.85      3.94 o
   1   8   1      156.22      143.26      2.77 o
   2   8   1       98.80      112.90      2.78 o
   3   8   1        9.16       19.62      2.37 o
   4   8   1       40.15       49.50      2.23 o
   5   8   1       26.72       28.88      2.01 o
   6   8   1        1.66        2.62      1.59 o
   7   8   1        4.08        5.32      2.72 o
  -6   9   1       96.80       89.89      4.17 o
  -5   9   1       30.57       32.22      2.57 o
  -4   9   1       11.88       11.39      1.55 o
  -3   9   1       42.25       37.72      2.18 o
  -2   9   1       49.70       51.61      1.93 o
  -1   9   1      106.18      113.46      3.35 o
   0   9   1       17.39       23.08      1.88 o
   1   9   1      426.60      430.57      6.83 o
   2   9   1        2.65        8.91      1.29 o
   3   9   1       13.09       20.21      1.61 o
   4   9   1        0.02       -1.42      1.42 o
   5   9   1      222.16      198.35      5.85 o
   6   9   1        6.44        7.27      2.47 o
  -6  10   1        2.14        3.82      3.44 o
  -5  10   1        1.64        4.10      3.46 o
  -4  10   1        4.24        2.14      2.77 o
  -3  10   1       23.40       27.05      2.32 o
  -2  10   1      150.83      139.23      3.83 o
  -1  10   1        5.83        4.87      2.47 o
   0  10   1       11.63        8.75      3.17 o
   1  10   1       33.84       30.03      4.09 o
   2  10   1      352.12      352.64      5.92 o
   3  10   1       45.76       48.57      2.62 o
   4  10   1       20.58       13.62      1.91 o
   5  10   1       13.74       18.40      2.84 o
  -4  11   1        1.53       -2.07      5.68 o
  -3  11   1       18.87       16.47      4.01 o
  -2  11   1       64.96       61.94      5.54 o
  -1  11   1        0.50        0.84      3.73 o
   0  11   1       26.52       35.86      4.98 o
   1  11   1        5.42        4.50      4.11 o
   2  11   1        4.04        4.28      3.57 o
   3  11   1        0.01        4.15      2.82 o
   4  11   1        2.59        1.44      1.82 o
  -3  12   1       25.98       25.75      6.07 o
  -2  12   1       60.94       69.79      6.07 o
  -1  12   1       56.92       67.14      6.23 o
   0  12   1        3.64        3.02      4.29 o
   1  12   1        1.94        2.94      4.29 o
   2  12   1        1.64       -0.35      6.85 o
   3  12   1        0.68        1.85      3.76 o
  -8   0   2      159.29      173.84      7.61 o
  -6   0   2      263.53      265.13      8.31 o
  -4   0   2      448.25      388.13      9.97 o
  -2   0   2     4031.00     4063.74     87.53 o
   0   0   2    18097.38    15724.71    487.96 o
   2   0   2     1975.47     2008.77     47.87 o
   4   0   2     1812.23     1944.52     42.64 o
   6   0   2       41.43       37.43      3.32 o
   8   0   2      379.52      419.70     16.45 o
  -9   1   2       18.01       23.55      3.28 o
  -8   1   2        7.72       11.02      2.73 o
  -7   1   2        4.21        7.06      2.30 o
  -6   1   2      144.12      162.02      6.44 o
  -5   1   2       74.39       76.59      2.83 o
  -4   1   2      277.09      265.47      5.24 o
  -3   1   2      198.96      181.53      3.67 o
  -2   1   2     1226.16     1255.01     17.27 o
  -1   1   2      711.83      826.16     12.10 o
   0   1   2      104.31       95.51      1.33 o
   1   1   2     5879.69     5443.69     76.75 o
   2   1   2      860.71      938.82     13.03 o
   3   1   2        1.08        0.14      0.66 o
   4   1   2       28.92       36.40      1.85 o
   5   1   2       84.18       88.44      2.88 o
   6   1   2       18.54       18.26      2.00 o
   7   1   2       33.54       37.70      2.79 o
   8   1   2        9.83        4.52      2.49 o
   9   1   2       26.91       26.22      3.37 o
  -9   2   2        3.38        0.94      2.79 o
  -8   2   2        1.17       -0.67      2.38 o
  -7   2   2        0.72        2.87      2.25 o
  -6   2   2       64.82       69.66      3.07 o
  -5   2   2      321.55      324.70      6.46 o
  -4   2   2        2.66       -0.65      1.19 o
  -3   2   2     1323.97     1358.65     21.15 o
  -2   2   2    13082.74    13086.83    195.75 o
  -1   2   2     6036.03     5979.69     80.80 o
   0   2   2     2372.42     2442.93     38.78 o
   1   2   2      901.80      908.36     10.12 o
   2   2   2      527.97      483.43      6.37 o
   3   2   2        5.95       11.58      0.98 o
   4   2   2     1544.07     1647.27     25.65 o
   5   2   2      195.20      209.51      6.16 o
   6   2   2        5.32        5.24      2.26 o
   7   2   2       59.63       52.77      3.08 o
   8   2   2       54.79       50.46      3.56 o
   9   2   2        5.06       -1.27      2.74 o
  -9   3   2        0.04        0.09      2.82 o
  -8   3   2       38.30       38.51      3.21 o
  -7   3   2        2.20        2.58      2.18 o
  -6   3   2      118.46      126.45      4.13 o
  -5   3   2      561.95      605.62     10.62 o
  -4   3   2     1578.96     1657.93     25.89 o
  -3   3   2       26.14       33.70      1.66 o
  -2   3   2     5839.97     5856.71     74.56 o
  -1   3   2     7932.42     7967.32     79.23 o
   0   3   2      366.12      363.95      3.59 o
   1   3   2      934.18      927.81     11.32 o
   2   3   2      324.99      403.59      6.87 o
   3   3   2      584.87      608.46      8.90 o
   4   3   2      318.67      363.90      6.61 o
   5   3   2      535.83      563.77      9.88 o
   6   3   2       46.21       48.54      2.79 o
   7   3   2        1.76        2.17      2.05 o
   8   3   2       42.09       38.23      3.12 o
   9   3   2       10.01        5.61      3.39 o
  -9   4   2       22.14       18.97      3.83 o
  -8   4   2       43.77       47.17      3.37 o
  -7   4   2       25.17       18.74      2.49 o
  -6   4   2      853.63      865.63     14.88 o
  -5   4   2       63.20       82.75      8.42 o
  -4   4   2     1812.26     1932.46     30.01 o
  -3   4   2       62.29       82.63      4.31 o
  -2   4   2     2629.99     2557.76     28.56 o
  -1   4   2       10.70       10.68      0.62 o
   0   4   2     1072.24     1043.15      9.84 o
   1   4   2        0.42        1.07      0.50 o
   2   4   2      450.11      494.43     18.63 o
   3   4   2      294.97      325.24      4.76 o
   4   4   2      103.56      105.05      2.55 o
   5   4   2      166.30      161.60      3.54 o
   6   4   2       74.94       83.45      2.90 o
   7   4   2       24.96       28.42      2.37 o
   8   4   2       24.87       27.67      2.57 o
  -8   5   2        0.35        1.55      2.62 o
  -7   5   2        4.54        9.69      2.43 o
  -6   5   2      220.66      213.75      5.28 o
  -5   5   2      471.04      470.30      9.75 o
  -4   5   2      115.42      140.69      7.61 o
  -3   5   2      436.74      455.91      5.74 o
  -2   5   2       12.84        7.92      0.85 o
  -1   5   2     1034.32      971.48     11.33 o
   0   5   2      465.54      498.43      4.84 o
   1   5   2     1808.36     1886.09     20.21 o
   2   5   2      940.72      933.00     12.68 o
   3   5   2     1038.18     1004.20     11.63 o
   4   5   2      522.67      598.48      8.37 o
   5   5   2        4.36        4.80      1.39 o
   6   5   2       60.69       61.16      2.62 o
   7   5   2      118.64      108.72      3.53 o
   8   5   2        4.22        0.81      2.34 o
  -8   6   2       25.82       39.14      3.24 o
  -7   6   2       23.64       35.33      2.23 o
  -6   6   2      317.74      295.89      5.27 o
  -5   6   2      108.90      101.86      2.52 o
  -4   6   2      523.40      513.19      6.96 o
  -3   6   2       67.39       63.51      1.64 o
  -2   6   2        1.71        1.47      0.66 o
  -1   6   2      674.82      624.04      8.02 o
   0   6   2      209.77      214.55      3.26 o
   1   6   2     1734.36     1914.35     23.20 o
   2   6   2       15.66       23.16      1.55 o
   3   6   2      259.22      225.47      3.50 o
   4   6   2       17.58       23.77      1.69 o
   5   6   2      474.70      457.19      7.77 o
   6   6   2      190.45      170.82      4.16 o
   7   6   2      178.64      212.49      5.52 o
   8   6   2       13.98       14.09      2.73 o
  -8   7   2       16.98       35.46      2.82 o
  -7   7   2      103.00      111.45      3.65 o
  -6   7   2       91.09       93.63      2.86 o
  -5   7   2       39.10       43.18      1.89 o
  -4   7   2       57.65       59.35      2.17 o
  -3   7   2       12.66       18.86      1.53 o
  -2   7   2        5.19        4.43      0.94 o
  -1   7   2     2726.60     2791.75     31.20 o
   0   7   2      146.17      153.84      2.94 o
   1   7   2      236.09      278.56      5.08 o
   2   7   2        9.54       14.79      1.17 o
   3   7   2      409.38      415.88      6.42 o
   4   7   2      335.84      365.90      6.40 o
   5   7   2       12.49       24.42      2.53 o
   6   7   2       11.51        9.30      1.88 o
   7   7   2       26.52       22.43      2.58 o
  -7   8   2       17.61       14.49      2.24 o
  -6   8   2       62.50       68.73      3.66 o
  -5   8   2       91.47       89.17      2.65 o
  -4   8   2       21.97       24.52      1.66 o
  -3   8   2      182.06      184.38      3.31 o
  -2   8   2        0.93        1.51      1.01 o
  -1   8   2        0.05        6.85      1.07 o
   0   8   2       54.11       62.81      2.52 o
   1   8   2      290.17      308.44      4.68 o
   2   8   2        5.19        8.77      1.49 o
   3   8   2      593.48      574.44      8.56 o
   4   8   2       29.43       33.08      2.03 o
   5   8   2       38.07       30.79      2.23 o
   6   8   2        5.61        7.54      1.91 o
   7   8   2       15.96       17.44      2.53 o
  -6   9   2       19.97       23.07      2.24 o
  -5   9   2       13.00       12.80      2.09 o
  -4   9   2        1.89        2.53      1.46 o
  -3   9   2      105.41      137.12      5.42 o
  -2   9   2       10.08       18.90      1.61 o
  -1   9   2      367.39      369.81      6.77 o
   0   9   2      367.05      347.52      6.99 o
   1   9   2       14.69       18.48      1.94 o
   2   9   2      135.67      123.38      3.11 o
   3   9   2      212.26      180.42      3.73 o
   4   9   2        4.47        0.85      1.51 o
   5   9   2        5.05        7.33      2.40 o
   6   9   2       32.65       40.24      3.38 o
  -6  10   2        8.35       16.19      3.57 o
  -5  10   2       99.65       89.21      7.24 o
  -4  10   2        0.27       -1.61      2.13 o
  -3  10   2       51.43       52.74      3.57 o
  -2  10   2      159.05      145.16      4.82 o
  -1  10   2       11.67       14.33      2.92 o
   0  10   2        6.17        4.71      3.97 o
   1  10   2        0.63       -2.43      2.43 o
   2  10   2       90.42      117.19      6.77 o
   3  10   2       39.58       34.50      2.33 o
   4  10   2       11.32        7.85      1.90 o
   5  10   2        1.93       -0.16      2.39 o
  -4  11   2       28.81       25.85      5.48 o
  -3  11   2       18.39       13.21      4.01 o
  -2  11   2       52.25       48.59      6.85 o
  -1  11   2       41.66       47.72      5.26 o
   0  11   2      422.17      434.97     12.12 o
   1  11   2       26.38       24.34      4.71 o
   2  11   2       73.56       69.39      4.65 o
   3  11   2      114.85      102.55      3.52 o
   4  11   2       17.11       22.03      2.30 o
  -3  12   2        0.13       -1.94      3.85 o
  -2  12   2        0.48       -2.64      4.11 o
  -1  12   2        4.76        5.00      4.29 o
   0  12   2        0.37        2.29      4.29 o
   1  12   2        8.74       11.67      4.56 o
   2  12   2       21.97       27.50      4.96 o
   3  12   2        9.35       10.43      4.23 o
  -9   0   3      276.85      315.21     10.94 o
  -7   0   3      272.04      280.07     10.18 o
  -5   0   3     1462.26     1433.82     53.46 o
  -3   0   3      342.95      321.42      8.03 o
  -1   0   3      694.30      715.66     19.79 o
   1   0   3     8902.52     8021.59    154.43 o
   3   0   3      797.51      674.74     15.37 o
   5   0   3       20.95       12.20      2.22 o
   7   0   3       13.07        8.62      3.05 o
   9   0   3        2.12       -3.88      3.88 o
  -9   1   3       44.70       48.73      3.81 o
  -8   1   3      155.24      180.80      5.48 o
  -7   1   3       59.59       71.71      3.52 o
  -6   1   3       68.95       67.71      3.03 o
  -5   1   3       24.16       30.05      1.96 o
  -4   1   3        0.03       -0.98      0.98 o
  -3   1   3      376.98      413.54      7.05 o
  -2   1   3      125.48      122.44      2.28 o
  -1   1   3     5729.32     5423.64     60.30 o
   0   1   3     4713.84     4242.68     44.66 o
   1   1   3       25.84       19.79      0.52 o
   2   1   3     2359.75     2329.72     47.46 o
   3   1   3      311.13      343.60      5.97 o
   4   1   3     1465.70     1527.12     23.89 o
   5   1   3      210.98      241.93      7.74 o
   6   1   3        1.27       -0.88      1.57 o
   7   1   3       46.52       44.05      2.88 o
   8   1   3        5.66       -1.91      2.44 o
   9   1   3       15.59        8.68      2.98 o
  -9   2   3        4.98        0.36      2.82 o
  -8   2   3       10.57        9.89      2.71 o
  -7   2   3       87.39       94.87      3.91 o
  -6   2   3       48.30       50.82      2.83 o
  -5   2   3      247.58      241.67      5.28 o
  -4   2   3      274.96      264.12      5.24 o
  -3   2   3      246.53      292.26      5.33 o
  -2   2   3      151.87      154.38      2.58 o
  -1   2   3     2506.70     2623.30     27.56 o
   0   2   3     3069.51     3061.86     37.28 o
   1   2   3     2156.08     2081.94     26.21 o
   2   2   3      228.64      238.51      3.38 o
   3   2   3     1169.80     1112.08     15.59 o
   4   2   3       10.41       11.92      1.26 o
   5   2   3      154.09      129.38      3.47 o
   6   2   3      377.55      392.29      7.68 o
   7   2   3        3.25       -2.55      3.05 o
   8   2   3       10.79        5.16      2.66 o
   9   2   3        6.33        1.02      2.83 o
  -9   3   3        0.09        0.15      2.74 o
  -8   3   3        4.91        2.26      2.83 o
  -7   3   3       43.03       39.03      2.88 o
  -6   3   3      799.94      777.34     13.56 o
  -5   3   3      638.13      675.22     11.65 o
  -4   3   3        0.88       -1.31      1.31 o
  -3   3   3      739.04      776.91     11.49 o
  -2   3   3      334.39      342.90      4.96 o
  -1   3   3     1152.45     1179.65     12.72 o
   0   3   3      639.82      616.13      8.15 o
   1   3   3      490.01      453.26      6.77 o
   2   3   3     2198.22     2175.38     25.29 o
   3   3   3      178.25      184.09      3.29 o
   4   3   3       14.37       11.93      1.15 o
   5   3   3       48.60       41.71      1.99 o
   6   3   3        2.49        1.08      1.71 o
   7   3   3        1.15       -2.00      2.00 o
   8   3   3        3.15       -2.06      2.35 o
   9   3   3        0.76       -0.30      3.53 o
  -9   4   3        2.02       -3.31      3.31 o
  -8   4   3        2.28       -0.29      2.46 o
  -7   4   3       41.22       44.60      3.08 o
  -6   4   3       11.44       12.96      2.34 o
  -5   4   3      292.50      278.41      5.92 o
  -4   4   3     4182.64     4087.02     56.86 o
  -3   4   3     4024.68     4089.51     52.40 o
  -2   4   3     2995.45     3105.91     37.14 o
  -1   4   3     1181.15     1324.46     12.94 o
   0   4   3        0.13        5.81      0.59 o
   1   4   3      926.22      961.99     11.81 o
   2   4   3     2726.91     2830.06     36.00 o
   3   4   3       11.95       39.32      1.41 o
   4   4   3       99.59       97.03      2.44 o
   5   4   3      248.38      244.43      4.62 o
   6   4   3       92.01       91.83      2.94 o
   7   4   3        9.48        3.26      1.82 o
   8   4   3       37.61       36.34      2.76 o
  -8   5   3        1.73       -1.31      2.58 o
  -7   5   3      257.95      270.28      6.46 o
  -6   5   3       13.92       15.52      1.85 o
  -5   5   3        9.58        4.34      2.16 o
  -4   5   3      145.24      154.83      3.42 o
  -3   5   3      234.98      229.48      3.58 o
  -2   5   3      459.29      431.06      5.09 o
  -1   5   3      421.19      452.40      5.66 o
   0   5   3        3.11        3.53      0.56 o
   1   5   3     1676.49     1877.67     20.11 o
   2   5   3       67.40       80.54      2.57 o
   3   5   3      925.67      981.52     14.15 o
   4   5   3       91.14       88.08      2.27 o
   5   5   3      148.24      140.78      3.35 o
   6   5   3       21.42       21.23      2.16 o
   7   5   3        1.75       -0.33      2.02 o
   8   5   3       25.83       29.10      2.97 o
  -8   6   3      109.06      107.75      4.54 o
  -7   6   3       33.13       35.66      2.70 o
  -6   6   3      209.59      201.14      4.54 o
  -5   6   3        0.86        8.03      1.56 o
  -4   6   3      554.32      519.66      7.07 o
  -3   6   3        1.76        2.88      0.82 o
  -2   6   3       58.22       60.55      1.63 o
  -1   6   3       14.44       18.18      1.09 o
   0   6   3      760.10      759.14      9.04 o
   1   6   3      596.72      660.17      9.70 o
   2   6   3       13.83       19.53      1.08 o
   3   6   3       20.15       25.53      1.55 o
   4   6   3      116.72      115.54      2.78 o
   5   6   3       36.46       43.43      4.70 o
   6   6   3        1.09        2.97      1.70 o
   7   6   3       57.88       70.22      4.95 o
   8   6   3       21.06       25.45      3.31 o
  -7   7   3       48.65       48.41      2.89 o
  -6   7   3        1.65        6.87      1.51 o
  -5   7   3        1.26        3.20      1.22 o
  -4   7   3      246.99      265.10      4.01 o
  -3   7   3      416.03      401.36      5.30 o
  -2   7   3        5.53       11.93      1.03 o
  -1   7   3      259.97      296.25      7.09 o
   0   7   3      189.29      196.08      3.94 o
   1   7   3      178.11      212.96      3.43 o
   2   7   3        3.33        3.15      0.91 o
   3   7   3      184.34      182.76      3.72 o
   4   7   3        1.12        3.86      1.43 o
   5   7   3      233.86      209.75      4.42 o
   6   7   3       25.51       24.01      2.38 o
   7   7   3       41.93       52.68      3.32 o
  -7   8   3        5.53       12.93      2.20 o
  -6   8   3       58.46       60.63      2.83 o
  -5   8   3        0.82        2.12      1.38 o
  -4   8   3      100.12       96.87      2.33 o
  -3   8   3      165.06      152.40      2.95 o
  -2   8   3       36.06       34.91      1.60 o
  -1   8   3      769.85      753.53      9.81 o
   0   8   3       47.69       50.45      2.31 o
   1   8   3        0.02        1.86      1.14 o
   2   8   3        1.58        3.20      1.23 o
   3   8   3       10.82       16.94      1.89 o
   4   8   3       38.78       33.55      2.27 o
   5   8   3       95.01       78.45      3.10 o
   6   8   3       73.79       68.79      3.83 o
   7   8   3       14.74       18.78      2.99 o
  -6   9   3       59.64       61.55      2.94 o
  -5   9   3        5.43        1.26      2.07 o
  -4   9   3       77.69       73.80      2.49 o
  -3   9   3      824.80      772.18     15.38 o
  -2   9   3      622.83      589.60      9.87 o
  -1   9   3      112.14      115.27      3.96 o
   0   9   3        0.94        0.44      1.88 o
   1   9   3      163.13      155.65      4.02 o
   2   9   3       43.48       46.55      2.25 o
   3   9   3       77.88       76.76      2.57 o
   4   9   3        0.88       -0.95      1.42 o
   5   9   3        3.66        7.05      1.87 o
   6   9   3       44.90       49.59      3.66 o
  -5  10   3        4.71        3.49      3.92 o
  -4  10   3       41.36       45.35      3.66 o
  -3  10   3       43.26       53.29      3.79 o
  -2  10   3       65.24       66.78      3.42 o
  -1  10   3        1.05        1.20      2.65 o
   0  10   3      407.39      426.35     10.47 o
   1  10   3      212.06      201.34      5.47 o
   2  10   3       34.82       35.04      2.51 o
   3  10   3      248.69      213.29      4.85 o
   4  10   3       30.54       29.46      2.38 o
   5  10   3      129.95      122.84      5.05 o
  -4  11   3        5.29        2.94      4.50 o
  -3  11   3        5.58        3.31      3.57 o
  -2  11   3        1.30       -1.57      3.57 o
  -1  11   3      129.60      128.68      7.79 o
   0  11   3      504.67      529.87     12.64 o
   1  11   3       35.77       50.70      4.85 o
   2  11   3       55.55       57.29      4.55 o
   3  11   3       28.33       37.25      3.02 o
   4  11   3       57.75       65.37      3.17 o
  -3  12   3        2.06        2.32     10.57 o
  -2  12   3        2.30       -1.80      4.70 o
  -1  12   3       23.59       27.53      5.12 o
   0  12   3      146.72      153.32      8.31 o
   1  12   3        1.37        6.35      4.29 o
   2  12   3       79.70       78.06      6.63 o
   3  12   3        7.12        9.97      4.23 o
  -8   0   4        6.55        7.74      4.01 o
  -6   0   4        0.10       -0.60      2.34 o
  -4   0   4      104.89       81.88      3.60 o
  -2   0   4     8043.46     7960.43    168.63 o
   0   0   4     6241.37     5554.68    265.67 o
   2   0   4      232.27      267.93      5.27 o
   4   0   4     1871.43     1838.88     40.15 o
   6   0   4       27.64       19.20      2.77 o
   8   0   4       64.60       68.08      5.54 o
  -9   1   4       53.04       59.97      4.05 o
  -8   1   4      252.20      267.73      8.18 o
  -7   1   4      349.56      361.63      7.73 o
  -6   1   4        0.12       -1.57      1.57 o
  -5   1   4      337.26      371.55      7.19 o
  -4   1   4       72.98       75.73      2.49 o
  -3   1   4      493.08      460.84      7.83 o
  -2   1   4       29.05       26.02      1.58 o
  -1   1   4       31.88       22.50      1.02 o
   0   1   4      186.06      184.12      2.30 o
   1   1   4      216.62      179.47      2.19 o
   2   1   4     3666.18     3210.95     39.62 o
   3   1   4      236.34      209.94      3.80 o
   4   1   4       48.67       53.61      2.10 o
   5   1   4      376.49      375.90      9.91 o
   6   1   4       11.68        7.03      1.81 o
   7   1   4        2.82       -1.96      1.96 o
   8   1   4       27.07       16.58      2.94 o
   9   1   4        8.03        5.19      3.56 o
  -9   2   4        0.24        7.13      2.99 o
  -8   2   4       64.74       54.88      3.65 o
  -7   2   4      176.37      186.86      5.28 o
  -6   2   4      480.87      467.71      8.96 o
  -5   2   4       40.83       42.19      2.35 o
  -4   2   4      949.43      955.08     15.57 o
  -3   2   4      843.73      830.89     13.32 o
  -2   2   4      153.58      201.37      3.11 o
  -1   2   4     2498.89     2582.19     27.38 o
   0   2   4      662.23      650.54      8.15 o
   1   2   4      733.23      675.69      8.04 o
   2   2   4       33.94       21.83      0.84 o
   3   2   4      305.26      310.09      4.90 o
   4   2   4      129.52      104.94      2.52 o
   5   2   4        0.91        0.80      1.31 o
   6   2   4      232.43      229.33      5.24 o
   7   2   4       15.91        8.69      2.43 o
   8   2   4        1.63       -2.35      2.35 o
   9   2   4        1.38        1.35      3.24 o
  -9   3   4        1.31        1.47      3.31 o
  -8   3   4       70.03       73.18      3.89 o
  -7   3   4        6.13        4.31      2.28 o
  -6   3   4      272.71      260.25      6.67 o
  -5   3   4       52.95       53.29      2.68 o
  -4   3   4      180.47      180.17      4.16 o
  -3   3   4      763.15      767.15     15.11 o
  -2   3   4     4116.54     4003.65     51.14 o
  -1   3   4     1954.69     1975.92     22.23 o
   0   3   4      429.62      413.26      8.04 o
   1   3   4     1087.79     1197.01     18.80 o
   2   3   4     2016.92     1915.15     36.52 o
   3   3   4        0.30       -0.70      0.70 o
   4   3   4       17.39       13.97      1.18 o
   5   3   4        3.20        3.41      1.24 o
   6   3   4       86.20       77.31      2.76 o
   7   3   4       62.19       55.10      2.83 o
   8   3   4       12.45       11.54      2.27 o
  -9   4   4       32.76       32.24      4.22 o
  -8   4   4        1.97        1.75      2.51 o
  -7   4   4      153.89      169.87      4.99 o
  -6   4   4      100.25       89.29      3.46 o
  -5   4   4       14.85       14.44      1.63 o
  -4   4   4      137.69      143.83      4.52 o
  -3   4   4      505.84      519.77      7.46 o
  -2   4   4      925.71      992.37     11.63 o
  -1   4   4      954.33      994.52     10.51 o
   0   4   4       85.64       95.49      1.99 o
   1   4   4      199.01      189.06      3.08 o
   2   4   4      355.79      362.41      5.16 o
   3   4   4      316.24      290.51      4.40 o
   4   4   4        0.57        2.26      1.01 o
   5   4   4       28.20       30.72      1.89 o
   6   4   4       19.54       14.05      1.88 o
   7   4   4        0.76       -1.91      1.91 o
   8   4   4        0.08       -2.23      2.23 o
  -8   5   4      109.38      120.02      4.64 o
  -7   5   4      172.62      183.70      4.57 o
  -6   5   4       99.04      102.56      3.26 o
  -5   5   4      171.28      160.60      3.77 o
  -4   5   4      277.96      290.68      5.28 o
  -3   5   4      660.09      599.44      7.94 o
  -2   5   4       43.06       54.82      1.43 o
  -1   5   4      449.90      473.92      5.74 o
   0   5   4      408.47      417.05      6.80 o
   1   5   4      124.34      134.46      3.37 o
   2   5   4       25.71       28.89      0.99 o
   3   5   4      355.76      366.37      6.68 o
   4   5   4       17.11       26.52      1.37 o
   5   5   4       17.32        9.79      2.23 o
   6   5   4        2.14        0.24      2.42 o
   7   5   4        0.02        1.82      2.62 o
   8   5   4        1.22        1.68      2.44 o
  -8   6   4        9.63       15.17      2.94 o
  -7   6   4      176.15      188.65      7.63 o
  -6   6   4       24.10       41.72      4.67 o
  -5   6   4      851.84      825.99     11.78 o
  -4   6   4        0.08        0.54      1.01 o
  -3   6   4       53.89       63.70      1.66 o
  -2   6   4     1190.45     1107.92     13.41 o
  -1   6   4     1050.28     1074.73     12.40 o
   0   6   4     1216.45     1320.42     19.71 o
   1   6   4      316.79      371.92      5.67 o
   2   6   4       82.04       84.52      1.73 o
   3   6   4      446.37      406.41      6.18 o
   4   6   4       49.17       55.02      2.53 o
   5   6   4        4.29        6.14      1.61 o
   6   6   4        1.06       -0.85      1.64 o
   7   6   4      176.01      185.21      5.88 o
   8   6   4        3.81        4.31      5.09 o
  -7   7   4       14.36       12.69      2.00 o
  -6   7   4       76.93       87.81      2.98 o
  -5   7   4       74.95       77.64      2.39 o
  -4   7   4     1765.17     1682.69     19.43 o
  -3   7   4        6.15       11.06      1.06 o
  -2   7   4       60.77       73.73      1.92 o
  -1   7   4      351.66      374.26      7.48 o
   0   7   4      378.40      353.39      5.48 o
   1   7   4      172.72      179.40      3.48 o
   2   7   4      190.83      215.16      3.48 o
   3   7   4      374.04      341.76      5.05 o
   4   7   4       93.74       82.53      2.89 o
   5   7   4      267.66      228.17      7.63 o
   6   7   4        9.28       11.19      2.40 o
   7   7   4        0.41        1.33      2.20 o
  -7   8   4      227.93      222.31      5.24 o
  -6   8   4        0.16        2.35      1.76 o
  -5   8   4        5.35       10.21      1.42 o
  -4   8   4      140.55      150.66      2.88 o
  -3   8   4       92.75       82.67      2.45 o
  -2   8   4      110.05      113.77      2.96 o
  -1   8   4      507.60      499.28      7.58 o
   0   8   4      223.70      222.87      5.34 o
   1   8   4       14.14       16.48      1.78 o
   2   8   4       34.46       34.52      1.79 o
   3   8   4      148.41      167.30      3.54 o
   4   8   4      151.97      134.16      3.84 o
   5   8   4       34.14       37.95      2.42 o
   6   8   4        8.99        5.00      2.61 o
   7   8   4        2.87        2.80      2.76 o
  -6   9   4      104.84      111.50      3.62 o
  -5   9   4        0.24        3.69      1.66 o
  -4   9   4       50.81       50.51      2.94 o
  -3   9   4       99.61       96.25      6.39 o
  -2   9   4      722.31      752.46     12.22 o
  -1   9   4      264.28      256.17      6.05 o
   0   9   4        3.15       -1.61      2.06 o
   1   9   4        0.02       -0.22      1.73 o
   2   9   4       99.37      110.90      3.04 o
   3   9   4       42.31       41.25      2.25 o
   4   9   4       33.60       47.59      2.45 o
   5   9   4      100.88       84.55      3.50 o
   6   9   4       28.06       33.05      3.30 o
  -5  10   4       16.38       20.56      6.27 o
  -4  10   4       28.04       28.69      3.38 o
  -3  10   4      203.57      196.42      6.27 o
  -2  10   4      260.51      244.31      6.17 o
  -1  10   4      124.02      126.00      5.36 o
   0  10   4      269.53      287.68      8.14 o
   1  10   4       50.15       54.19      3.48 o
   2  10   4        1.72        0.35      2.22 o
   3  10   4        1.22        7.75      1.94 o
   4  10   4        2.24       -0.20      1.83 o
   5  10   4        7.98       18.11      2.49 o
  -4  11   4       15.01       19.33      4.29 o
  -3  11   4       26.73       23.22      3.28 o
  -2  11   4      232.80      224.91      7.14 o
  -1  11   4       13.83       16.45      4.98 o
   0  11   4      461.66      469.13     11.60 o
   1  11   4      311.24      297.81      8.70 o
   2  11   4      402.59      403.65      8.86 o
   3  11   4       42.07       45.14      2.84 o
   4  11   4        3.87        5.56      2.11 o
  -3  12   4       14.16       17.74      7.24 o
  -2  12   4       29.99       31.70      5.12 o
  -1  12   4        7.86        2.22      4.13 o
   0  12   4       21.14       30.71      7.44 o
   1  12   4      238.33      228.88     10.38 o
   2  12   4      196.10      187.86     10.86 o
  -9   0   5      303.51      292.49     10.66 o
  -7   0   5       69.70       71.98      5.48 o
  -5   0   5       23.21       32.55      3.05 o
  -3   0   5      170.42      121.99      3.88 o
  -1   0   5     1850.60     1746.55     27.55 o
   1   0   5       85.92       76.62      1.50 o
   3   0   5      307.69      301.21      6.18 o
   5   0   5       90.34       93.26      4.15 o
   7   0   5        1.05       -2.74      3.92 o
   9   0   5        8.01        3.92      4.43 o
  -9   1   5        2.34        3.94      3.14 o
  -8   1   5       40.20       65.28      6.97 o
  -7   1   5      123.83      124.06      4.40 o
  -6   1   5       63.35       71.86      3.17 o
  -5   1   5      189.42      166.14      4.11 o
  -4   1   5      170.35      157.95      3.67 o
  -3   1   5        0.18        1.96      0.86 o
  -2   1   5      451.71      422.79      6.43 o
  -1   1   5     1109.91     1065.51     15.89 o
   0   1   5     7755.34     6919.43     79.42 o
   1   1   5      397.06      354.25      4.05 o
   2   1   5        2.45        7.14      0.65 o
   3   1   5      357.87      358.91      5.57 o
   4   1   5      153.83      138.15      3.20 o
   5   1   5       20.81       23.36      1.85 o
   6   1   5       16.71       18.42      2.00 o
   7   1   5        5.48       -1.41      2.83 o
   8   1   5       33.30       30.99      3.08 o
   9   1   5       18.83       12.09      3.18 o
  -9   2   5      262.10      278.92      7.43 o
  -8   2   5      127.68      127.33      4.83 o
  -7   2   5       18.95       21.60      2.69 o
  -6   2   5       65.84       61.34      4.24 o
  -5   2   5       45.47       42.59      2.44 o
  -4   2   5      659.19      574.78      9.94 o
  -3   2   5     1053.59     1112.57     16.05 o
  -2   2   5      818.50      858.73     11.44 o
  -1   2   5     1060.81     1024.15     11.06 o
   0   2   5     1735.01     1696.33     20.73 o
   1   2   5     3601.36     3451.44     39.86 o
   2   2   5      201.69      217.67      4.18 o
   3   2   5      667.29      618.73      9.03 o
   4   2   5       35.02       29.20      1.53 o
   5   2   5        2.44       -0.51      1.18 o
   6   2   5      107.48      104.48      4.26 o
   7   2   5      122.17      116.12      3.64 o
   8   2   5       32.18       31.89      2.69 o
  -9   3   5       63.08       80.61      4.53 o
  -8   3   5        1.88        3.25      2.62 o
  -7   3   5       93.70       95.16      3.95 o
  -6   3   5       68.21       61.73      3.12 o
  -5   3   5        0.04       -2.66      2.71 o
  -4   3   5      237.21      246.85      4.59 o
  -3   3   5      591.17      615.07      9.36 o
  -2   3   5        3.60        2.10      0.64 o
  -1   3   5     3038.80     3076.54     31.24 o
   0   3   5      421.43      391.62      5.13 o
   1   3   5       18.70       16.76      0.93 o
   2   3   5     1522.22     1542.58     20.65 o
   3   3   5      304.27      235.11      4.31 o
   4   3   5       28.54       25.35      1.36 o
   5   3   5        6.50        6.70      1.43 o
   6   3   5       13.70        5.95      1.82 o
   7   3   5        7.73        4.80      1.98 o
   8   3   5        0.08       -1.89      1.89 o
  -8   4   5        1.20        1.94      2.63 o
  -7   4   5        4.78       12.32      2.53 o
  -6   4   5        0.66       -1.52      1.52 o
  -5   4   5        9.48        8.95      1.47 o
  -4   4   5      133.69      121.86      2.97 o
  -3   4   5      646.28      568.75      8.07 o
  -2   4   5        2.71        1.31      0.61 o
  -1   4   5      340.75      373.90      4.76 o
   0   4   5       85.32       97.68      2.27 o
   1   4   5     1731.19     1651.96     25.88 o
   2   4   5       45.33       52.48      1.39 o
   3   4   5       89.08       94.81      2.24 o
   4   4   5      684.18      633.50      9.49 o
   5   4   5      100.76       91.33      2.80 o
   6   4   5       12.58        6.04      2.22 o
   7   4   5       50.33       46.11      2.77 o
   8   4   5        3.16       -3.00      3.00 o
  -8   5   5        0.08        5.77      2.86 o
  -7   5   5       27.86       26.87      2.42 o
  -6   5   5      464.58      466.78      8.23 o
  -5   5   5      634.64      616.24      9.93 o
  -4   5   5      124.02      112.90      2.60 o
  -3   5   5     1395.50     1321.65     16.42 o
  -2   5   5     2392.16     2604.87     31.37 o
  -1   5   5        7.28       11.85      0.71 o
   0   5   5      455.97      445.54      7.26 o
   1   5   5      744.72      764.60     10.72 o
   2   5   5        8.47       11.75      1.15 o
   3   5   5       19.12       28.42      1.69 o
   4   5   5        3.71        1.08      2.12 o
   5   5   5       47.20       54.95      2.73 o
   6   5   5       59.02       66.84      3.12 o
   7   5   5      339.01      363.10      7.73 o
   8   5   5       15.46       10.49      2.99 o
  -8   6   5        7.07        5.69      2.85 o
  -7   6   5       45.24       55.10      3.56 o
  -6   6   5      793.06      781.76     12.48 o
  -5   6   5      212.85      204.89      4.15 o
  -4   6   5      185.30      184.38      3.41 o
  -3   6   5      217.11      208.77      3.17 o
  -2   6   5      255.65      255.47      3.54 o
  -1   6   5        9.99       10.84      0.78 o
   0   6   5       18.87       32.19      2.13 o
   1   6   5      630.07      638.57      9.12 o
   2   6   5       44.21       46.10      1.77 o
   3   6   5      128.72      121.33      2.86 o
   4   6   5      321.87      298.64      6.09 o
   5   6   5       30.58       30.14      2.20 o
   6   6   5        0.22       -0.87      1.75 o
   7   6   5        0.97        5.51      2.10 o
  -7   7   5        2.63       -1.23      2.16 o
  -6   7   5      200.03      206.62      4.38 o
  -5   7   5      475.48      445.85      6.54 o
  -4   7   5     1211.29     1184.54     14.03 o
  -3   7   5      452.80      451.68      5.90 o
  -2   7   5       25.91       28.26      1.42 o
  -1   7   5       55.16       55.19      2.13 o
   0   7   5       20.36       26.49      2.09 o
   1   7   5      586.18      584.32      9.53 o
   2   7   5        3.16        5.77      1.16 o
   3   7   5      143.14      153.17      3.23 o
   4   7   5      104.93      101.02      3.22 o
   5   7   5       86.40       97.62      4.06 o
   6   7   5        9.75        8.96      2.47 o
   7   7   5        0.38        2.19      2.81 o
  -7   8   5       12.31       18.17      2.60 o
  -6   8   5      136.58      134.23      3.80 o
  -5   8   5        0.31        2.86      1.46 o
  -4   8   5        5.45        9.20      1.26 o
  -3   8   5       19.47       17.88      1.68 o
  -2   8   5      985.96      954.59     13.40 o
  -1   8   5        1.92        5.17      1.62 o
   0   8   5       58.76       56.69      3.12 o
   1   8   5        1.63        2.04      1.55 o
   2   8   5        1.44        1.40      1.35 o
   3   8   5      249.83      237.04      4.45 o
   4   8   5       11.39       12.54      1.65 o
   5   8   5       95.97       84.66      3.98 o
   6   8   5       12.40       21.33      2.84 o
  -6   9   5       36.59       37.51      3.51 o
  -5   9   5      185.21      179.55      5.72 o
  -4   9   5        2.44        0.72      1.74 o
  -3   9   5       18.34       18.11      2.00 o
  -2   9   5     1487.43     1429.15     21.78 o
  -1   9   5      566.30      547.27     10.51 o
   0   9   5        6.94        2.60      2.56 o
   1   9   5        0.20       -1.19      1.73 o
   2   9   5        2.01        7.47      1.60 o
   3   9   5      337.48      288.84      5.19 o
   4   9   5        3.59        1.12      1.59 o
   5   9   5       11.88       15.61      2.08 o
   6   9   5      110.86      122.88      5.00 o
  -5  10   5      153.88      149.55      7.06 o
  -4  10   5        4.11       -0.13      2.56 o
  -3  10   5        1.89        4.48      2.47 o
  -2  10   5       18.52       24.75      3.05 o
  -1  10   5       33.99       42.48      3.05 o
   0  10   5      345.21      345.24      7.72 o
   1  10   5      111.25      103.98      4.23 o
   2  10   5       24.08       22.76      2.73 o
   3  10   5      365.41      334.53      6.56 o
   4  10   5        0.73       -2.00      2.00 o
   5  10   5       12.63       13.13      2.51 o
  -4  11   5       13.05       18.50      4.08 o
  -3  11   5        0.03       -2.53      2.53 o
  -2  11   5        3.27        2.71      2.82 o
  -1  11   5       13.02       10.45      3.48 o
   0  11   5       60.00       59.32      5.46 o
   1  11   5       66.10       78.96      4.69 o
   2  11   5       54.22       75.05      4.17 o
   3  11   5       14.67       19.49      2.45 o
   4  11   5        2.04       -1.10      2.25 o
  -2  12   5        2.33       -5.47      6.07 o
  -1  12   5       86.54       85.95      6.78 o
   0  12   5       34.69       39.63      4.25 o
   1  12   5        0.09        4.61      6.58 o
   2  12   5       20.78       27.16      6.98 o
  -8   0   6      713.59      739.47     19.66 o
  -6   0   6      757.52      737.12     18.28 o
  -4   0   6      505.47      459.76     11.63 o
  -2   0   6     4533.80     4491.30     81.84 o
   0   0   6       63.24       94.20      2.33 o
   2   0   6     1927.98     1773.62     32.28 o
   4   0   6      941.35      860.29     16.13 o
   6   0   6       48.02       47.20      3.88 o
   8   0   6      415.10      425.61     12.60 o
  -9   1   6       10.60       12.21      3.29 o
  -8   1   6      291.43      309.75      7.48 o
  -7   1   6      151.45      153.98      4.84 o
  -6   1   6        1.10       -0.75      3.28 o
  -5   1   6       24.57       26.64      2.00 o
  -4   1   6       61.08       68.33      2.44 o
  -3   1   6     4234.64     4174.93     58.00 o
  -2   1   6      329.56      346.89      5.42 o
  -1   1   6        3.82        1.46      0.36 o
   0   1   6      943.39      914.02     12.31 o
   1   1   6     1303.28     1261.61     13.83 o
   2   1   6      176.39      172.71      2.45 o
   3   1   6       29.28       21.16      1.03 o
   4   1   6      188.94      181.91      3.60 o
   5   1   6       53.92       46.82      2.06 o
   6   1   6        2.03       -1.42      1.42 o
   7   1   6        5.83       -1.70      2.52 o
   8   1   6       72.82       70.80      3.34 o
  -9   2   6       95.09      124.33      5.18 o
  -8   2   6       37.64       36.72      3.46 o
  -7   2   6       31.41       32.33      2.93 o
  -6   2   6      298.23      290.64      6.51 o
  -5   2   6       53.75       52.79      2.59 o
  -4   2   6      399.93      367.62      6.23 o
  -3   2   6     3077.82     3175.35     44.30 o
  -2   2   6     1003.16     1067.71     14.09 o
  -1   2   6      375.18      355.33      4.72 o
   0   2   6      238.41      184.64      2.83 o
   1   2   6      489.65      493.61      6.08 o
   2   2   6      842.86      769.90      8.53 o
   3   2   6     1112.37     1103.89     15.52 o
   4   2   6      219.23      172.92      3.47 o
   5   2   6       28.77       30.85      1.82 o
   6   2   6       45.46       50.03      2.51 o
   7   2   6       77.62       70.54      3.18 o
   8   2   6       35.73       39.15      3.53 o
  -9   3   6       46.91       49.42      4.55 o
  -8   3   6       53.48       54.62      3.73 o
  -7   3   6      472.35      477.22     11.47 o
  -6   3   6      242.26      240.55      5.72 o
  -5   3   6      269.44      250.29      4.94 o
  -4   3   6      133.91      132.95      3.74 o
  -3   3   6      253.77      241.26      4.34 o
  -2   3   6     2107.14     2096.03     25.28 o
  -1   3   6     3775.78     4048.91     40.90 o
   0   3   6       14.38       21.33      0.87 o
   1   3   6        6.28        6.33      0.86 o
   2   3   6        4.28        7.02      0.57 o
   3   3   6      283.87      313.70      5.61 o
   4   3   6      168.11      153.16      3.21 o
   5   3   6      530.97      543.48      8.55 o
   6   3   6       90.89       81.22      2.97 o
   7   3   6        0.12       -1.84      1.84 o
   8   3   6        1.05       -2.04      2.04 o
  -8   4   6       88.71       90.68      4.34 o
  -7   4   6      114.77      102.04      3.55 o
  -6   4   6       37.52       33.98      2.31 o
  -5   4   6       91.61       81.05      2.71 o
  -4   4   6      484.18      455.23      7.49 o
  -3   4   6     1170.48     1166.37     15.65 o
  -2   4   6        4.07       11.71      0.95 o
  -1   4   6       81.57       65.66      1.42 o
   0   4   6      948.55      992.42     13.72 o
   1   4   6     1510.73     1582.76     27.79 o
   2   4   6      915.08      949.49     15.39 o
   3   4   6       94.69      107.35      2.38 o
   4   4   6        0.03        0.30      1.06 o
   5   4   6      439.00      404.99      6.79 o
   6   4   6       25.41       17.99      2.47 o
   7   4   6       10.76        8.65      2.38 o
   8   4   6       14.36       10.30      2.62 o
  -8   5   6       57.82       58.75      3.95 o
  -7   5   6       44.94       46.06      3.22 o
  -6   5   6      114.75      136.94      3.93 o
  -5   5   6      245.66      246.08      5.04 o
  -4   5   6        1.80        2.37      1.87 o
  -3   5   6       59.31       64.10      2.30 o
  -2   5   6      298.17      279.40      4.10 o
  -1   5   6      194.42      204.07      3.46 o
   0   5   6     1692.52     1655.41     27.13 o
   1   5   6      766.27      804.41     12.26 o
   2   5   6      121.16      112.31      2.69 o
   3   5   6      703.42      688.65     10.30 o
   4   5   6        2.23        1.96      1.58 o
   5   5   6       38.34       34.09      2.23 o
   6   5   6        0.13        0.94      2.99 o
   7   5   6       19.26       31.31      3.22 o
   8   5   6        0.09       -1.60      3.42 o
  -8   6   6        2.61       -0.31      2.69 o
  -7   6   6       46.12       59.20      3.65 o
  -6   6   6       19.18       24.00      2.29 o
  -5   6   6        5.30        0.10      1.51 o
  -4   6   6       59.81       57.44      2.13 o
  -3   6   6      641.25      575.56      7.75 o
  -2   6   6      108.39      121.10      2.14 o
  -1   6   6       16.29       16.43      1.14 o
   0   6   6        0.55        1.35      1.41 o
   1   6   6      549.40      534.83      8.70 o
   2   6   6      342.83      338.86      5.37 o
   3   6   6       44.12       34.88      1.86 o
   4   6   6      265.31      266.81      6.61 o
   5   6   6        3.21        1.16      1.95 o
   6   6   6        4.55        1.70      2.26 o
   7   6   6       52.51       58.21      3.31 o
  -7   7   6        0.00       -2.02      2.02 o
  -6   7   6       14.92       12.71      2.11 o
  -5   7   6       93.81       86.91      2.53 o
  -4   7   6     2831.08     2765.70     31.24 o
  -3   7   6     1536.35     1465.01     16.97 o
  -2   7   6      361.60      354.40      5.14 o
  -1   7   6        0.48        3.22      1.44 o
   0   7   6       67.47       72.67      3.15 o
   1   7   6       57.44       73.26      2.66 o
   2   7   6      102.21       86.86      2.46 o
   3   7   6      106.59       96.12      2.80 o
   4   7   6       22.32       29.63      2.25 o
   5   7   6       41.64       39.50      3.07 o
   6   7   6        4.02        3.99      2.40 o
   7   7   6        8.89       10.82      2.92 o
  -7   8   6       54.59       57.14      3.12 o
  -6   8   6      106.04      103.67      3.20 o
  -5   8   6        0.34       -1.26      2.04 o
  -4   8   6      221.31      192.05      3.63 o
  -3   8   6       59.62       49.61      2.28 o
  -2   8   6      130.10      129.63      4.35 o
  -1   8   6       33.94       31.69      2.51 o
   0   8   6       95.13       94.90      3.78 o
   1   8   6      224.86      237.56      5.03 o
   2   8   6       59.56       58.60      2.38 o
   3   8   6       17.87       20.48      1.64 o
   4   8   6       54.61       43.62      2.21 o
   5   8   6        0.40       -0.79      1.85 o
   6   8   6        0.96        0.05      2.40 o
  -6   9   6        8.60       13.13      3.05 o
  -5   9   6       43.14       41.82      3.28 o
  -4   9   6       21.75       16.17      2.35 o
  -3   9   6        2.20        1.33      1.63 o
  -2   9   6       71.34       85.41      4.66 o
  -1   9   6        9.34        7.94      2.28 o
   0   9   6      196.43      205.29      5.44 o
   1   9   6      188.21      171.65      4.37 o
   2   9   6       42.20       52.85      2.78 o
   3   9   6        4.76       12.17      1.66 o
   4   9   6       24.23       28.85      2.18 o
   5   9   6       73.94       72.85      3.44 o
   6   9   6        5.89        7.64      2.83 o
  -5  10   6      122.93      120.02      6.63 o
  -4  10   6        0.59       -0.65      2.49 o
  -3  10   6      110.78      107.37      4.84 o
  -2  10   6       40.89       39.98      2.56 o
  -1  10   6      105.72      105.76      4.19 o
   0  10   6       58.92       61.92      3.68 o
   1  10   6       18.18       28.51      3.45 o
   2  10   6       91.77       96.55      5.09 o
   3  10   6       79.92      109.44      3.74 o
   4  10   6        0.00       -0.11      2.17 o
   5  10   6        2.59       -2.03      2.77 o
  -4  11   6        2.06       -2.43      2.88 o
  -3  11   6        2.16       -1.82      2.76 o
  -2  11   6       21.50       17.76      3.34 o
  -1  11   6       16.15       16.28      3.34 o
   0  11   6       61.98       62.35      3.94 o
   1  11   6      156.16      149.02      5.54 o
   2  11   6        0.02        0.11      2.71 o
   3  11   6        0.52        0.62      2.51 o
   4  11   6       15.12       12.46      2.71 o
  -2  12   6        0.01       -2.98      2.98 o
  -1  12   6        1.03        0.12      2.93 o
   0  12   6        0.56       -0.55      5.11 o
   1  12   6       89.30       77.36      7.07 o
   2  12   6      167.68      165.19     11.15 o
  -9   0   7        0.04       -2.04      4.13 o
  -7   0   7       37.96       33.46      4.29 o
  -5   0   7     4707.60     4602.12     99.13 o
  -3   0   7      930.89      871.93     19.94 o
  -1   0   7      871.35      826.50     15.66 o
   1   0   7     7440.17     7292.85    154.51 o
   3   0   7      304.95      282.73      6.03 o
   5   0   7      108.28       88.59      3.31 o
   7   0   7      296.53      315.30      7.84 o
  -9   1   7        3.27        2.33      3.10 o
  -8   1   7      155.97      162.86      5.47 o
  -7   1   7      210.89      209.09      5.62 o
  -6   1   7       73.86       68.59      3.23 o
  -5   1   7       54.06       58.23      2.73 o
  -4   1   7      854.96      894.04     15.26 o
  -3   1   7      278.54      286.93      4.90 o
  -2   1   7        9.66        5.40      0.66 o
  -1   1   7      199.26      177.06      2.57 o
   0   1   7      241.88      236.04      6.25 o
   1   1   7       97.87      102.32      1.87 o
   2   1   7      455.63      420.58      5.73 o
   3   1   7      582.76      601.24      8.10 o
   4   1   7      142.48      144.49      2.85 o
   5   1   7      151.78      138.59      3.29 o
   6   1   7       19.81       14.11      1.78 o
   7   1   7       13.47       12.72      3.47 o
   8   1   7      105.53      115.62      4.05 o
  -9   2   7      121.48      120.24      6.01 o
  -8   2   7       28.38       38.92      3.58 o
  -7   2   7        3.24       -0.06      2.34 o
  -6   2   7       11.44        8.04      2.71 o
  -5   2   7      230.76      230.21      5.19 o
  -4   2   7     1224.83     1209.57     17.77 o
  -3   2   7       11.22       12.38      1.20 o
  -2   2   7     1059.63     1092.60     14.46 o
  -1   2   7      668.95      559.57      6.26 o
   0   2   7      156.16      155.42      2.79 o
   1   2   7       23.87       22.99      0.95 o
   2   2   7     1505.37     1462.93     17.18 o
   3   2   7      467.01      514.54      7.70 o
   4   2   7        3.55        3.95      1.15 o
   5   2   7      223.50      211.67      4.24 o
   6   2   7      124.26      101.43      4.19 o
   7   2   7        4.62       -2.01      2.01 o
   8   2   7       37.05       42.65      2.90 o
  -8   3   7      107.09      120.97      4.79 o
  -7   3   7      377.06      386.70      8.37 o
  -6   3   7       98.85       92.39      3.16 o
  -5   3   7       14.44       18.50      1.71 o
  -4   3   7       80.02       69.51      2.23 o
  -3   3   7       22.42       22.39      1.29 o
  -2   3   7     3083.98     3127.51     37.42 o
  -1   3   7     4417.33     4767.08     59.30 o
   0   3   7      664.35      609.50      7.86 o
   1   3   7       17.77        7.60      0.99 o
   2   3   7      307.97      322.16      5.09 o
   3   3   7       43.62       39.78      1.46 o
   4   3   7        2.51        1.68      1.08 o
   5   3   7      235.27      236.70      4.69 o
   6   3   7      181.98      167.90      4.13 o
   7   3   7       55.46       46.73      2.80 o
   8   3   7       50.52       60.68      3.61 o
  -8   4   7      143.92      145.99      5.22 o
  -7   4   7       81.36       80.50      3.86 o
  -6   4   7       40.44       48.58      2.66 o
  -5   4   7      132.29      121.03      3.27 o
  -4   4   7       30.17       33.07      1.80 o
  -3   4   7      127.79      136.47      2.76 o
  -2   4   7        5.67        6.71      0.73 o
  -1   4   7     2699.24     2932.15     38.24 o
   0   4   7      871.20      787.50     10.08 o
   1   4   7      236.74      248.74      5.21 o
   2   4   7       15.52       28.63      1.71 o
   3   4   7        0.76        1.21      0.67 o
   4   4   7      431.73      385.01      8.30 o
   5   4   7      453.06      429.15      7.14 o
   6   4   7       27.30       34.50      3.01 o
   7   4   7       89.13       80.23      3.76 o
   8   4   7       23.14       27.50      3.45 o
  -8   5   7       90.37       98.24      4.59 o
  -7   5   7       17.52       15.89      2.70 o
  -6   5   7      470.96      446.07      8.05 o
  -5   5   7      474.19      463.83      9.53 o
  -4   5   7        1.58        0.90      1.55 o
  -3   5   7      115.90      122.19      2.46 o
  -2   5   7       79.88       65.02      1.83 o
  -1   5   7       31.85       45.54      1.53 o
   0   5   7       11.34       11.22      1.53 o
   1   5   7      103.40      116.08      2.84 o
   2   5   7       53.54       50.16      2.30 o
   3   5   7        0.23        2.31      1.08 o
   4   5   7        1.03       -1.44      1.72 o
   5   5   7       54.34       49.90      2.79 o
   6   5   7      115.64      110.61      4.37 o
   7   5   7       75.24       76.89      4.06 o
   8   5   7        4.57        1.96      5.87 o
  -8   6   7        8.00        4.05      2.83 o
  -7   6   7      145.22      141.11      4.97 o
  -6   6   7        3.28        1.59      2.22 o
  -5   6   7        6.94        3.45      1.55 o
  -4   6   7       14.71       11.09      1.45 o
  -3   6   7      284.30      283.07      4.54 o
  -2   6   7       98.91       92.12      1.87 o
  -1   6   7       45.92       52.95      2.97 o
   0   6   7      179.78      177.28      5.11 o
   1   6   7       15.64       17.67      1.75 o
   2   6   7       14.19       15.08      1.26 o
   3   6   7      288.80      281.55      5.91 o
   4   6   7       11.00       12.25      1.90 o
   5   6   7        0.91        0.26      2.03 o
   6   6   7        0.26       -1.65      2.18 o
   7   6   7      133.95      151.59      5.57 o
  -7   7   7       62.01       65.85      3.42 o
  -6   7   7        8.01        5.22      1.98 o
  -5   7   7        0.09       -1.13      1.45 o
  -4   7   7       52.26       66.86      4.82 o
  -3   7   7      660.33      630.90      7.90 o
  -2   7   7       11.39        6.95      1.71 o
  -1   7   7      132.51      140.76      4.09 o
   0   7   7      301.66      306.59      6.49 o
   1   7   7      235.88      202.98      4.40 o
   2   7   7        0.55       -0.45      1.19 o
   3   7   7      492.29      504.89      8.45 o
   4   7   7       29.07       30.06      2.30 o
   5   7   7        9.82        3.13      1.96 o
   6   7   7        4.20        2.22      2.26 o
   7   7   7        1.24        1.39      2.61 o
  -7   8   7       76.96       89.35      4.39 o
  -6   8   7        1.95        6.20      2.43 o
  -5   8   7        7.48        1.85      2.52 o
  -4   8   7      132.68      121.22      3.17 o
  -3   8   7      221.36      210.59      5.32 o
  -2   8   7      113.21      102.71      4.87 o
  -1   8   7      456.09      464.88      9.12 o
   0   8   7       38.41       44.96      2.83 o
   1   8   7       15.36       16.76      2.03 o
   2   8   7      189.69      195.01      4.47 o
   3   8   7        9.36       13.50      1.74 o
   4   8   7       13.44       16.19      2.23 o
   5   8   7        0.08       -1.85      1.90 o
   6   8   7        0.02       -0.90      2.05 o
  -6   9   7       68.95       80.96      4.57 o
  -5   9   7      181.43      157.19      5.72 o
  -4   9   7       13.08       15.89      2.39 o
  -3   9   7       33.88       34.15      2.45 o
  -2   9   7       61.24       60.75      2.94 o
  -1   9   7        6.03        4.92      2.20 o
   0   9   7       94.87      102.02      4.09 o
   1   9   7       68.66       65.56      3.59 o
   2   9   7        0.51       -0.29      1.80 o
   3   9   7       26.80       30.61      2.05 o
   4   9   7        4.61        7.35      1.83 o
   5   9   7        2.00       -1.01      2.14 o
  -5  10   7        0.98        3.92      3.88 o
  -4  10   7       13.86        9.66      2.94 o
  -3  10   7       22.52       27.89      2.40 o
  -2  10   7       23.88       26.61      2.46 o
  -1  10   7       19.28       19.43      3.06 o
   0  10   7       53.40       62.81      3.67 o
   1  10   7       45.82       58.10      3.75 o
   2  10   7      101.63       94.26      4.97 o
   3  10   7       17.51       24.00      3.46 o
   4  10   7       13.52       16.65      2.65 o
  -4  11   7       22.60       18.36      5.00 o
  -3  11   7       22.19       16.61      4.38 o
  -2  11   7      132.36      133.32      5.75 o
  -1  11   7        5.48        4.97      2.99 o
   0  11   7        5.88        3.11      3.29 o
   1  11   7        6.39        3.31      2.71 o
   2  11   7       18.57       20.07      3.39 o
   3  11   7      142.13      142.21      5.17 o
  -1  12   7        0.79       -1.11      2.99 o
   0  12   7       33.96       37.29      4.25 o
   1  12   7       48.09       58.17      8.63 o
  -8   0   8        7.57       -2.92      3.85 o
  -6   0   8       53.11       56.14      6.46 o
  -4   0   8     2684.08     2625.80     57.32 o
  -2   0   8        0.08       -0.81      0.81 o
   0   0   8     9021.34     9163.19    193.97 o
   2   0   8      113.65       78.93      2.56 o
   4   0   8       60.43       59.12      3.23 o
   6   0   8       15.62       10.96      2.49 o
   8   0   8      310.18      330.78      8.59 o
  -9   1   8       18.81       14.69      5.26 o
  -8   1   8       44.16       46.64      3.71 o
  -7   1   8        4.32        3.86      2.49 o
  -6   1   8       30.54       30.37      3.50 o
  -5   1   8      399.24      393.39      7.68 o
  -4   1   8      776.45      749.96     11.50 o
  -3   1   8     1055.79     1092.25     15.96 o
  -2   1   8      504.93      542.97      7.62 o
  -1   1   8     1409.10     1428.61     18.63 o
   0   1   8      290.44      278.54      4.84 o
   1   1   8      148.15      198.14      3.43 o
   2   1   8      594.70      641.63      8.44 o
   3   1   8     3490.22     3289.14     37.68 o
   4   1   8      453.73      438.52      6.96 o
   5   1   8       34.60       34.05      1.75 o
   6   1   8        0.17       -1.34      1.34 o
   7   1   8       24.62       25.77      2.11 o
   8   1   8       80.32       95.83      3.37 o
  -8   2   8      135.75      132.41      4.94 o
  -7   2   8       64.14       60.97      3.56 o
  -6   2   8        4.18        0.81      1.94 o
  -5   2   8      157.41      149.57      3.56 o
  -4   2   8       16.97       20.29      1.53 o
  -3   2   8      256.24      296.55      5.08 o
  -2   2   8      457.04      463.78      9.14 o
  -1   2   8     2499.51     2375.01     32.90 o
   0   2   8      204.98      201.29      3.37 o
   1   2   8      336.96      348.73      4.53 o
   2   2   8      832.31      833.82     12.37 o
   3   2   8        0.01       -0.23      0.76 o
   4   2   8      106.75      110.07      2.47 o
   5   2   8      172.26      167.42      3.38 o
   6   2   8      119.19      108.51      3.00 o
   7   2   8       71.97       62.70      3.08 o
   8   2   8        0.74        5.56      1.97 o
  -8   3   8       65.12       64.38      4.00 o
  -7   3   8      137.54      135.82      4.79 o
  -6   3   8       36.00       41.07      2.48 o
  -5   3   8      201.55      198.74      4.31 o
  -4   3   8      255.59      241.40      4.58 o
  -3   3   8       18.77       12.84      1.15 o
  -2   3   8       16.52       24.96      1.09 o
  -1   3   8        0.76        1.64      0.69 o
   0   3   8      935.77      991.59     17.37 o
   1   3   8      153.35      142.39      3.19 o
   2   3   8       58.05       40.07      1.23 o
   3   3   8      238.78      256.62      3.43 o
   4   3   8       15.82       24.96      1.51 o
   5   3   8      143.41      158.33      3.71 o
   6   3   8      873.76      856.35     13.13 o
   7   3   8        3.93       10.36      2.47 o
   8   3   8        1.83        2.33      2.58 o
  -8   4   8       23.38       25.92      3.34 o
  -7   4   8       22.81       15.40      2.74 o
  -6   4   8      615.35      578.12      9.87 o
  -5   4   8      460.88      443.65      7.70 o
  -4   4   8        9.16       11.16      1.37 o
  -3   4   8        3.14       10.19      0.98 o
  -2   4   8        0.23        1.21      0.73 o
  -1   4   8      353.64      320.96      4.89 o
   0   4   8      127.08      127.98      2.51 o
   1   4   8      247.15      254.56      6.11 o
   2   4   8       92.66       71.03      2.01 o
   3   4   8        2.01       -0.13      0.66 o
   4   4   8     1439.53     1370.41     21.71 o
   5   4   8      261.59      263.78      6.71 o
   6   4   8        7.94        6.86      3.50 o
   7   4   8       99.00      104.75      4.66 o
   8   4   8       12.74        5.48      5.09 o
  -8   5   8        0.97        1.28      2.74 o
  -7   5   8       42.01       41.19      3.29 o
  -6   5   8      150.24      146.54      4.05 o
  -5   5   8      586.18      539.56      9.09 o
  -4   5   8      748.41      701.39     10.10 o
  -3   5   8       77.28       62.25      2.01 o
  -2   5   8       49.59       48.69      1.63 o
  -1   5   8       12.15       13.57      1.11 o
   0   5   8       88.47      104.96      3.21 o
   1   5   8      841.09      887.77     13.66 o
   2   5   8        1.31        1.27      1.35 o
   3   5   8      152.56      137.83      3.05 o
   4   5   8       17.87       17.04      2.10 o
   5   5   8       33.32       22.70      2.63 o
   6   5   8       12.69       15.88      2.69 o
   7   5   8       61.84       61.53      4.96 o
  -7   6   8       18.69       14.84      2.74 o
  -6   6   8       16.60       17.22      2.13 o
  -5   6   8        0.05       -1.35      1.35 o
  -4   6   8        7.78       10.32      1.65 o
  -3   6   8      177.79      176.04      3.23 o
  -2   6   8       64.04       65.48      1.82 o
  -1   6   8      199.52      236.31      4.56 o
   0   6   8       29.49       45.34      2.70 o
   1   6   8      218.97      246.21      4.89 o
   2   6   8      253.08      249.12      4.81 o
   3   6   8      277.29      252.82      5.62 o
   4   6   8       53.90       49.04      2.69 o
   5   6   8      211.21      197.67      5.03 o
   6   6   8        7.17        2.74      2.49 o
   7   6   8       46.19       55.25      4.06 o
  -7   7   8       29.08       36.60      2.95 o
  -6   7   8        0.04       -1.84      1.84 o
  -5   7   8        3.39        6.42      1.55 o
  -4   7   8      136.21      132.55      2.96 o
  -3   7   8       38.47       44.13      2.75 o
  -2   7   8      175.99      147.30      3.73 o
  -1   7   8        5.11        5.66      2.16 o
   0   7   8      596.92      607.92     12.92 o
   1   7   8       32.09       31.93      2.42 o
   2   7   8        5.13        7.12      1.46 o
   3   7   8        1.05       -0.73      1.42 o
   4   7   8        7.30       11.94      2.10 o
   5   7   8        2.77       -0.75      1.90 o
   6   7   8        3.40       -2.00      2.00 o
  -6   8   8       50.44       48.47      3.37 o
  -5   8   8       90.65       80.79      3.56 o
  -4   8   8       46.87       66.37      2.58 o
  -3   8   8       72.21       73.89      2.95 o
  -2   8   8      179.06      175.26      4.29 o
  -1   8   8       11.60       15.15      2.28 o
   0   8   8       89.92       97.33      3.90 o
   1   8   8      211.92      229.01      6.88 o
   2   8   8        1.62        0.33      1.91 o
   3   8   8        2.17        6.14      1.67 o
   4   8   8       26.28       24.73      2.49 o
   5   8   8       31.07       27.00      2.64 o
   6   8   8        2.55        2.19      2.28 o
  -6   9   8      126.41      109.59      6.35 o
  -5   9   8       59.61       60.95      4.22 o
  -4   9   8       89.60       85.55      3.86 o
  -3   9   8        0.35        0.36      1.80 o
  -2   9   8       26.16       26.69      2.26 o
  -1   9   8      106.83      111.38      4.19 o
   0   9   8      146.05      137.39      4.58 o
   1   9   8        4.93        2.14      2.27 o
   2   9   8        0.01        0.83      1.88 o
   3   9   8       20.52       22.82      2.24 o
   4   9   8       18.34       11.86      2.48 o
   5   9   8        0.42       -0.36      2.20 o
  -5  10   8       39.53       44.45      4.98 o
  -4  10   8       50.49       48.50      3.99 o
  -3  10   8      119.47      119.80      3.88 o
  -2  10   8       43.94       48.22      3.31 o
  -1  10   8       25.04       21.76      3.28 o
   0  10   8       86.01       89.88      4.24 o
   1  10   8      198.17      183.40      5.47 o
   2  10   8        2.27        0.33      2.49 o
   3  10   8       39.35       52.92      3.61 o
   4  10   8       24.51       21.69      2.90 o
  -3  11   8       14.47        8.54      3.22 o
  -2  11   8        0.52        2.25      2.99 o
  -1  11   8        8.13        5.16      2.73 o
   0  11   8      100.28      107.71      4.77 o
   1  11   8        3.66        0.10      2.70 o
   2  11   8      100.30       92.33      4.58 o
   3  11   8        1.42        0.09      2.54 o
  -7   0   9      277.32      246.87      8.72 o
  -5   0   9       51.73       51.76      3.92 o
  -3   0   9     1577.85     1498.14     28.33 o
  -1   0   9       67.36       60.61      2.18 o
   1   0   9     1217.29     1373.95     25.12 o
   3   0   9        2.15        2.48      1.36 o
   5   0   9        1.68       -1.78      3.13 o
   7   0   9       47.08       53.22      3.66 o
  -8   1   9        3.63       -1.26      2.68 o
  -7   1   9        7.83        1.38      2.48 o
  -6   1   9       85.06       77.76      3.41 o
  -5   1   9       45.39       42.39      2.21 o
  -4   1   9      187.89      186.30      3.92 o
  -3   1   9     1021.53     1048.85     14.30 o
  -2   1   9      766.98      713.84     10.62 o
  -1   1   9       18.09       16.28      0.83 o
   0   1   9        3.88       10.47      0.79 o
   1   1   9      316.37      302.35      4.93 o
   2   1   9      565.33      514.28      7.74 o
   3   1   9      294.79      336.67      5.03 o
   4   1   9       50.66       38.02      1.78 o
   5   1   9      124.47      113.09      4.09 o
   6   1   9        7.90        8.91      1.66 o
   7   1   9      102.43      112.19      3.27 o
   8   1   9       56.64       55.64      2.86 o
  -8   2   9        1.72       -2.62      2.62 o
  -7   2   9      295.00      277.10      7.63 o
  -6   2   9      366.62      336.34      6.51 o
  -5   2   9      276.30      265.75      5.22 o
  -4   2   9       92.56      100.39      2.73 o
  -3   2   9      286.87      260.88      4.29 o
  -2   2   9     1847.39     1801.92     25.54 o
  -1   2   9      172.78      174.84      3.02 o
   0   2   9       25.11       31.30      1.00 o
   1   2   9     1043.40     1178.55     14.04 o
   2   2   9      765.94      760.66     10.60 o
   3   2   9      132.59      118.93      2.43 o
   4   2   9      217.30      196.64      3.23 o
   5   2   9      826.78      783.20     11.67 o
   6   2   9      305.68      314.55      5.46 o
   7   2   9        3.95        6.58      1.87 o
   8   2   9       59.97       68.72      3.02 o
  -8   3   9       27.36       21.12      3.29 o
  -7   3   9       10.83        7.42      2.62 o
  -6   3   9      640.21      617.22     10.40 o
  -5   3   9        6.78        3.61      1.52 o
  -4   3   9      224.56      211.08      4.66 o
  -3   3   9      472.12      471.21      7.59 o
  -2   3   9        5.43       13.04      0.83 o
  -1   3   9     1444.81     1618.38     20.66 o
   0   3   9      416.76      418.84      6.73 o
   1   3   9     1080.90      977.60     15.82 o
   2   3   9      215.04      200.41      3.01 o
   3   3   9      107.58       91.00      1.94 o
   4   3   9        5.32        3.51      1.01 o
   5   3   9        9.91       13.25      1.63 o
   6   3   9      978.83     1018.18     13.85 o
   7   3   9        0.72        2.87      2.17 o
   8   3   9       43.97       57.29      4.13 o
  -8   4   9        2.47        1.90      2.83 o
  -7   4   9        8.27        6.69      2.62 o
  -6   4   9       37.10       34.90      2.48 o
  -5   4   9       10.21        6.50      2.48 o
  -4   4   9        3.02        1.68      1.32 o
  -3   4   9       12.42       19.39      1.12 o
  -2   4   9      441.08      461.18      5.86 o
  -1   4   9      847.70      822.15     12.23 o
   0   4   9      429.37      441.53      7.00 o
   1   4   9        1.95        4.04      0.89 o
   2   4   9      356.04      366.37      6.03 o
   3   4   9       30.48       37.73      1.64 o
   4   4   9      535.60      513.11      7.47 o
   5   4   9       55.02       55.91      4.13 o
   6   4   9       40.27       41.27      4.01 o
   7   4   9       51.13       55.66      3.83 o
  -8   5   9        0.66        2.25      3.17 o
  -7   5   9       40.77       39.04      3.24 o
  -6   5   9       33.42       22.90      2.88 o
  -5   5   9        3.92       -0.01      1.57 o
  -4   5   9      352.05      332.02      6.09 o
  -3   5   9      311.96      300.03      4.55 o
  -2   5   9       96.03       71.40      2.08 o
  -1   5   9      960.42      904.91     13.54 o
   0   5   9       53.09       46.58      2.51 o
   1   5   9      129.31      141.47      3.40 o
   2   5   9      125.81      124.01      3.61 o
   3   5   9        0.61        0.92      1.61 o
   4   5   9      524.07      481.49     10.34 o
   5   5   9        3.07        3.36      1.90 o
   6   5   9       60.32       53.24      3.76 o
   7   5   9       15.19       23.83      3.31 o
  -7   6   9        4.55        1.87      2.54 o
  -6   6   9       57.44       69.22      3.08 o
  -5   6   9       90.96       80.71      2.67 o
  -4   6   9      129.43      101.07      3.26 o
  -3   6   9       30.60       38.29      1.82 o
  -2   6   9       10.99        7.10      1.38 o
  -1   6   9      479.58      460.07     10.46 o
   0   6   9      437.51      431.29      8.36 o
   1   6   9       18.75       21.17      1.76 o
   2   6   9     1177.50     1179.20     20.11 o
   3   6   9      221.18      199.08      5.03 o
   4   6   9        8.17       13.99      2.05 o
   5   6   9       83.13       85.45      3.52 o
   6   6   9       48.82       43.81      3.03 o
   7   6   9       40.26       44.86      4.71 o
  -7   7   9       27.39       30.23      3.29 o
  -6   7   9       11.09       10.57      2.41 o
  -5   7   9        0.91       -0.22      1.78 o
  -4   7   9       13.86       15.44      1.68 o
  -3   7   9       33.53       30.17      2.01 o
  -2   7   9       12.17       12.15      1.75 o
  -1   7   9      540.40      512.45     11.25 o
   0   7   9      578.15      597.84     11.18 o
   1   7   9        9.17        8.53      1.86 o
   2   7   9      148.02      135.00      4.18 o
   3   7   9        8.70       15.27      2.30 o
   4   7   9       33.71       41.04      2.92 o
   5   7   9       37.63       41.10      2.88 o
   6   7   9        0.00       -2.15      2.15 o
  -6   8   9       10.46        6.05      2.49 o
  -5   8   9       72.80       58.18      3.32 o
  -4   8   9        0.96       -0.05      1.63 o
  -3   8   9        0.00       -0.96      1.63 o
  -2   8   9      398.49      369.64      7.72 o
  -1   8   9       89.32       95.68      6.98 o
   0   8   9       19.33       14.33      2.03 o
   1   8   9      913.85      949.82     16.94 o
   2   8   9       36.60       41.62      2.54 o
   3   8   9      236.20      229.59      4.98 o
   4   8   9       79.76       89.61      3.75 o
   5   8   9       14.46       16.83      2.59 o
   6   8   9       10.92       13.63      3.07 o
  -5   9   9       32.76       40.28      3.76 o
  -4   9   9       35.73       29.64      3.45 o
  -3   9   9       24.35       20.40      2.27 o
  -2   9   9        0.88        3.71      2.14 o
  -1   9   9       57.84       62.61      3.61 o
   0   9   9        0.97       -2.22      2.22 o
   1   9   9       97.68       99.09      4.15 o
   2   9   9       18.12       16.37      2.32 o
   3   9   9       23.32       32.64      2.90 o
   4   9   9        2.36       -1.10      2.30 o
   5   9   9        0.08       -2.34      2.34 o
  -4  10   9       73.95       70.70      4.51 o
  -3  10   9        4.23       -1.04      2.39 o
  -2  10   9       50.34       55.92      3.61 o
  -1  10   9        0.94       -1.55      2.44 o
   0  10   9        0.08       -2.44      2.44 o
   1  10   9      198.46      211.50      6.04 o
   2  10   9       56.80       66.19      3.90 o
   3  10   9       84.41       82.49      4.89 o
   4  10   9        3.57        0.32      2.57 o
  -3  11   9       72.75       76.21      6.46 o
  -2  11   9       49.69       50.76      4.21 o
  -1  11   9        4.04        2.08      3.08 o
   0  11   9        0.13       -3.71      3.71 o
   1  11   9        3.08       -1.64      3.46 o
   2  11   9        0.10       -3.30      3.30 o
  -8   0  10       46.48       47.79      7.44 o
  -6   0  10       83.63       81.60      4.96 o
  -4   0  10      963.25      950.86     18.84 o
  -2   0  10      416.75      438.60      9.03 o
   0   0  10      547.73      603.93     14.12 o
   2   0  10       36.50       34.40      2.62 o
   4   0  10      378.58      325.45      7.16 o
   6   0  10        4.91        0.39      3.32 o
   8   0  10       69.59       79.46      4.58 o
  -8   1  10        0.50       -2.62      2.62 o
  -7   1  10       11.73       10.15      2.53 o
  -6   1  10       72.75       69.97      2.91 o
  -5   1  10      438.72      416.61      7.38 o
  -4   1  10      222.69      208.87      3.89 o
  -3   1  10        0.08       -0.41      0.97 o
  -2   1  10        0.03       -0.76      0.76 o
  -1   1  10      139.27       94.50      2.02 o
   0   1  10      311.99      384.35      5.54 o
   1   1  10     2108.55     2208.74     30.67 o
   2   1  10       20.12       13.23      1.11 o
   3   1  10        1.75        1.85      1.03 o
   4   1  10      189.68      181.05      3.41 o
   5   1  10       13.14       15.42      2.70 o
   6   1  10      135.60      136.16      3.35 o
   7   1  10       11.69       14.64      2.10 o
   8   1  10       56.45       70.75      3.08 o
  -8   2  10        0.17       -2.68      2.68 o
  -7   2  10        3.27        2.04      2.42 o
  -6   2  10        0.96       -1.12      2.07 o
  -5   2  10       41.82       43.02      2.27 o
  -4   2  10        8.89        6.65      1.49 o
  -3   2  10        0.60       -0.97      0.97 o
  -2   2  10      641.37      649.78      9.06 o
  -1   2  10      360.01      395.06      6.29 o
   0   2  10      290.76      310.79      4.37 o
   1   2  10      132.32      147.65      3.06 o
   2   2  10      167.10      165.12      3.24 o
   3   2  10        0.57        0.63      0.88 o
   4   2  10      241.09      218.13      3.52 o
   5   2  10       69.00       71.44      2.42 o
   6   2  10      300.87      315.99      5.46 o
   7   2  10       19.14       25.15      2.17 o
   8   2  10       36.10       44.06      3.25 o
  -8   3  10       30.86       26.81      3.32 o
  -7   3  10       35.05       36.05      3.16 o
  -6   3  10       11.45        9.20      2.07 o
  -5   3  10       85.28       71.72      2.71 o
  -4   3  10        1.86       -0.30      1.20 o
  -3   3  10      470.86      459.44      6.86 o
  -2   3  10      149.10      146.06      2.24 o
  -1   3  10        9.29        7.31      0.97 o
   0   3  10       12.04       21.33      1.31 o
   1   3  10       21.68       17.79      1.19 o
   2   3  10       34.98       46.97      1.74 o
   3   3  10      224.55      212.69      3.68 o
   4   3  10       89.98       93.94      2.21 o
   5   3  10        0.01        4.65      1.25 o
   6   3  10      314.24      305.84      9.96 o
   7   3  10        0.06        2.18      4.31 o
  -8   4  10       23.88       20.89      3.22 o
  -7   4  10       38.13       40.42      3.36 o
  -6   4  10       41.59       34.03      2.44 o
  -5   4  10        6.23        1.85      1.63 o
  -4   4  10      202.50      185.28      4.02 o
  -3   4  10       31.44       33.74      1.47 o
  -2   4  10      731.15      758.41      8.73 o
  -1   4  10        1.23        6.03      1.27 o
   0   4  10       89.23       95.40      2.47 o
   1   4  10        3.51        6.24      1.12 o
   2   4  10      695.43      732.70     12.35 o
   3   4  10      136.67      113.27      2.84 o
   4   4  10      710.98      662.87     11.73 o
   5   4  10       23.01       14.52      2.15 o
   6   4  10        0.27        2.30      2.33 o
   7   4  10        8.07        9.42      3.29 o
  -7   5  10       26.35       19.78      2.94 o
  -6   5  10       49.88       50.63      3.26 o
  -5   5  10       43.87       42.12      2.32 o
  -4   5  10        8.47        5.75      1.69 o
  -3   5  10      541.31      530.43      7.27 o
  -2   5  10       32.27       39.09      2.35 o
  -1   5  10        0.01        2.66      1.19 o
   0   5  10       11.72       17.64      2.26 o
   1   5  10        2.62        2.11      1.50 o
   2   5  10        0.84        3.40      2.01 o
   3   5  10       59.60       63.43      3.06 o
   4   5  10      625.05      637.39     11.49 o
   5   5  10        6.30        2.24      1.94 o
   6   5  10        9.84        9.22      2.30 o
   7   5  10       47.46       45.11      3.22 o
  -7   6  10        5.82        4.01      2.65 o
  -6   6  10       51.44       46.61      2.82 o
  -5   6  10        8.93        7.62      1.55 o
  -4   6  10        4.20        0.66      1.38 o
  -3   6  10       46.11       41.49      1.96 o
  -2   6  10       67.29       67.37      2.33 o
  -1   6  10      199.00      179.33      4.62 o
   0   6  10      141.00      128.28      3.98 o
   1   6  10       72.05       65.06      2.61 o
   2   6  10     1576.34     1613.89     26.98 o
   3   6  10       46.59       53.78      3.05 o
   4   6  10        8.89        6.83      2.05 o
   5   6  10        7.47        3.88      2.10 o
   6   6  10        4.23       -0.24      2.25 o
  -6   7  10      263.78      262.68      6.46 o
  -5   7  10      166.30      154.05      4.76 o
  -4   7  10       57.09       49.29      2.51 o
  -3   7  10       12.30       10.91      1.73 o
  -2   7  10       20.43       14.72      1.74 o
  -1   7  10       73.96       85.82      5.07 o
   0   7  10      611.02      601.71     11.24 o
   1   7  10       57.78       60.85      2.97 o
   2   7  10      284.15      316.78      6.97 o
   3   7  10        1.61       -0.85      2.00 o
   4   7  10      279.80      282.02      6.40 o
   5   7  10        0.82       -0.07      2.20 o
   6   7  10        6.56        6.28      2.49 o
  -6   8  10       53.94       53.54      4.19 o
  -5   8  10      105.50      105.22      6.07 o
  -4   8  10        1.41        0.60      1.91 o
  -3   8  10       23.93       28.84      2.53 o
  -2   8  10       31.49       29.29      3.01 o
  -1   8  10       91.10       95.10      4.65 o
   0   8  10       80.62       77.32      4.49 o
   1   8  10      664.51      650.88     12.40 o
   2   8  10        0.23       -2.01      2.01 o
   3   8  10      130.07      125.83      5.34 o
   4   8  10        0.44        2.70      2.23 o
   5   8  10        4.94        2.43      2.34 o
  -5   9  10       17.10       15.95      4.13 o
  -4   9  10       26.95       24.70      3.31 o
  -3   9  10       51.87       50.65      3.83 o
  -2   9  10      260.19      254.43      7.29 o
  -1   9  10       75.55       80.13      4.51 o
   0   9  10       72.23       62.76      4.43 o
   1   9  10      135.56      131.54      5.63 o
   2   9  10       93.79       91.35      4.05 o
   3   9  10        8.86       10.41      2.49 o
   4   9  10        5.43        6.22      2.63 o
  -4  10  10      125.55      121.62      5.48 o
  -3  10  10        3.85        0.72      2.78 o
  -2  10  10       24.38       29.67      3.53 o
  -1  10  10      150.12      161.15      6.08 o
   0  10  10        0.52       -3.15      3.15 o
   1  10  10      132.19      128.67      5.93 o
   2  10  10        5.08       -0.89      3.39 o
   3  10  10       51.64       42.62      4.22 o
  -2  11  10       88.18       81.01      4.95 o
  -1  11  10       89.24       95.82      5.34 o
   0  11  10        8.90        0.59      3.55 o
   1  11  10       42.68       41.59      4.60 o
   2  11  10        8.75        9.58      3.91 o
  -7   0  11        1.17        0.82      3.29 o
  -5   0  11       19.90       18.66      2.30 o
  -3   0  11        7.49        4.18      1.82 o
  -1   0  11       86.52       75.62      3.45 o
   1   0  11     1114.36     1188.92     24.08 o
   3   0  11        0.64        3.79      1.58 o
   5   0  11      532.17      526.70     10.85 o
   7   0  11       74.89       84.20      4.71 o
  -8   1  11       45.71       42.22      3.59 o
  -7   1  11       51.00       48.67      3.37 o
  -6   1  11      131.34      123.42      3.66 o
  -5   1  11        0.72       -0.48      1.30 o
  -4   1  11      114.06      114.73      2.73 o
  -3   1  11       60.22       45.20      1.86 o
  -2   1  11      359.59      336.99      5.57 o
  -1   1  11      203.79      223.23      4.54 o
   0   1  11      245.68      237.45      3.55 o
   1   1  11       60.62       57.10      2.03 o
   2   1  11       56.94       58.32      2.06 o
   3   1  11      239.63      213.57      3.73 o
   4   1  11      609.70      618.38      8.63 o
   5   1  11      131.95      124.40      3.03 o
   6   1  11        9.27       11.92      1.74 o
   7   1  11       73.09       76.78      3.83 o
  -8   2  11       11.41        2.65      2.85 o
  -7   2  11       36.34       36.86      3.18 o
  -6   2  11      238.73      243.82      5.36 o
  -5   2  11      142.19      136.79      3.59 o
  -4   2  11       27.92       29.68      1.63 o
  -3   2  11      441.45      414.48      6.89 o
  -2   2  11      114.69      100.70      2.44 o
  -1   2  11      483.23      501.38      7.73 o
   0   2  11       23.49       25.45      1.14 o
   1   2  11      212.26      199.55      3.77 o
   2   2  11      127.67      106.52      2.64 o
   3   2  11      162.89      149.54      2.97 o
   4   2  11       14.84       12.76      1.41 o
   5   2  11       16.22       13.18      1.49 o
   6   2  11      241.93      242.41      4.20 o
   7   2  11        3.78        4.84      2.43 o
  -8   3  11        0.17       -2.60      2.60 o
  -7   3  11       80.18       71.02      3.91 o
  -6   3  11       69.96       63.76      2.86 o
  -5   3  11        3.96        3.93      1.62 o
  -4   3  11        4.02        1.59      1.17 o
  -3   3  11       90.41       89.06      2.23 o
  -2   3  11       52.45       36.32      1.38 o
  -1   3  11      497.53      490.04      7.68 o
   0   3  11      212.84      227.94      3.49 o
   1   3  11      376.05      422.78      6.75 o
   2   3  11        0.50        0.46      1.18 o
   3   3  11        0.14       -1.08      1.08 o
   4   3  11        0.27       -1.13      1.13 o
   5   3  11       18.35       13.56      2.89 o
   6   3  11       18.71       21.49      2.78 o
   7   3  11       29.81       21.49      3.85 o
  -8   4  11       11.53        8.17      3.48 o
  -7   4  11       27.33       29.76      3.12 o
  -6   4  11       80.46       67.13      2.98 o
  -5   4  11       75.82       74.83      2.77 o
  -4   4  11      103.65       93.44      2.82 o
  -3   4  11       68.61       82.22      2.02 o
  -2   4  11      880.61      818.62     11.34 o
  -1   4  11       92.08       94.06      3.03 o
   0   4  11       49.64       50.04      2.41 o
   1   4  11        2.56        1.95      1.23 o
   2   4  11       90.66       98.05      3.99 o
   3   4  11        0.49       -1.84      1.84 o
   4   4  11      257.58      256.48      5.73 o
   5   4  11        1.30       -0.94      1.90 o
   6   4  11        4.63        3.30      2.10 o
   7   4  11        4.26        3.15      2.69 o
  -7   5  11        3.31       -1.17      3.34 o
  -6   5  11        9.88       11.82      2.45 o
  -5   5  11       55.56       54.04      2.27 o
  -4   5  11        5.70        1.55      1.32 o
  -3   5  11       41.78       36.91      1.63 o
  -2   5  11      108.04      110.56      2.96 o
  -1   5  11      138.77      122.53      3.60 o
   0   5  11        6.85        8.95      2.33 o
   1   5  11      268.76      269.73      5.95 o
   2   5  11       33.53       37.21      3.01 o
   3   5  11       11.89       19.37      2.28 o
   4   5  11      453.90      452.74      8.81 o
   5   5  11       55.64       51.23      3.12 o
   6   5  11       33.25       30.68      2.74 o
  -7   6  11       46.74       37.08      4.12 o
  -6   6  11        7.22        1.00      2.92 o
  -5   6  11        2.45       -0.42      1.82 o
  -4   6  11      411.37      385.13      7.91 o
  -3   6  11      178.36      166.83      3.93 o
  -2   6  11        3.16       -1.07      1.95 o
  -1   6  11       15.03       22.08      4.21 o
   0   6  11      652.15      666.21     14.14 o
   1   6  11      108.64       99.43      3.66 o
   2   6  11      687.16      663.75     12.18 o
   3   6  11       17.38       15.98      3.03 o
   4   6  11       98.95      116.32      4.05 o
   5   6  11       20.08       12.62      2.39 o
   6   6  11       12.65        7.22      2.49 o
  -6   7  11        2.45        6.85      3.05 o
  -5   7  11       12.00       15.84      2.92 o
  -4   7  11       18.17       22.66      2.03 o
  -3   7  11       39.87       45.06      2.81 o
  -2   7  11       53.61       71.44      3.91 o
  -1   7  11      145.75      144.77      5.33 o
   0   7  11      447.59      451.42     10.53 o
   1   7  11       56.65       69.34      3.58 o
   2   7  11      382.60      385.73      8.10 o
   3   7  11       19.08       10.57      2.94 o
   4   7  11       48.34       62.11      3.45 o
   5   7  11       44.99       57.17      3.47 o
   6   7  11        4.85        3.26      2.94 o
  -6   8  11        1.03       -3.52      3.88 o
  -5   8  11        4.30        1.33      3.57 o
  -4   8  11       66.38       59.43      3.34 o
  -3   8  11        2.48        1.33      2.40 o
  -2   8  11       68.22       56.07      3.99 o
  -1   8  11       22.94       18.79      3.08 o
   0   8  11      524.39      538.08     12.26 o
   1   8  11      142.63      145.63      5.79 o
   2   8  11       20.10       28.79      2.79 o
   3   8  11        1.78       -0.41      2.86 o
   4   8  11        0.02        0.69      2.54 o
   5   8  11        0.00        1.56      2.43 o
  -5   9  11        3.49        6.81      4.01 o
  -4   9  11       19.99       30.61      3.54 o
  -3   9  11      135.59      131.05      5.40 o
  -2   9  11       82.96      100.37      4.89 o
  -1   9  11      158.24      145.06      5.79 o
   0   9  11       30.92       30.40      4.21 o
   1   9  11       52.97       47.73      4.37 o
   2   9  11       44.80       57.22      4.51 o
   3   9  11        0.83       -0.65      3.17 o
   4   9  11        3.42       -0.93      3.08 o
  -3  10  11        2.67        2.72      2.92 o
  -2  10  11       28.25       34.97      8.15 o
  -1  10  11      192.45      184.53      6.70 o
   0  10  11       12.31       10.78      5.03 o
   1  10  11        0.10       -3.31      3.31 o
   2  10  11       71.93       57.24      6.82 o
   3  10  11       10.95        1.91      3.54 o
  -1  11  11        1.81       -0.18      3.65 o
   0  11  11       17.34        8.90      4.77 o
  -8   0  12       93.11       88.29      6.23 o
  -6   0  12       15.44       14.27      2.52 o
  -4   0  12      435.80      404.36      9.12 o
  -2   0  12       42.06       40.38      2.90 o
   0   0  12       85.81      117.94      3.51 o
   2   0  12       18.11       21.65      2.56 o
   4   0  12      542.54      519.57     10.59 o
   6   0  12       43.35       36.50      3.01 o
  -8   1  12        0.22       -2.65      2.65 o
  -7   1  12        7.29        2.40      2.46 o
  -6   1  12       40.61       37.89      2.22 o
  -5   1  12      113.92      124.57      3.12 o
  -4   1  12        0.37        0.30      1.23 o
  -3   1  12       23.26       28.70      1.46 o
  -2   1  12        8.65       10.85      1.38 o
  -1   1  12        2.93        8.00      1.35 o
   0   1  12      392.35      406.35      5.58 o
   1   1  12      609.36      638.72      9.73 o
   2   1  12      259.58      256.98      4.72 o
   3   1  12      543.50      493.18      7.77 o
   4   1  12       69.94       75.60      2.41 o
   5   1  12       16.95       12.80      1.64 o
   6   1  12       38.49       38.03      2.14 o
   7   1  12        3.22        5.35      1.71 o
  -8   2  12       24.39       26.10      3.37 o
  -7   2  12       13.88       10.05      2.62 o
  -6   2  12        0.23       -1.74      1.74 o
  -5   2  12        0.32       -1.13      1.37 o
  -4   2  12      797.79      786.48     11.32 o
  -3   2  12       33.36       34.23      1.54 o
  -2   2  12      110.18      111.11      3.10 o
  -1   2  12      877.43      891.55     14.08 o
   0   2  12      298.58      308.76      4.49 o
   1   2  12       25.33       20.69      1.53 o
   2   2  12       50.21       51.78      2.20 o
   3   2  12       34.91       35.01      1.79 o
   4   2  12       55.98       53.61      2.19 o
   5   2  12        0.50       -1.46      1.46 o
   6   2  12      129.12      133.90      4.86 o
   7   2  12        0.99        3.46      2.69 o
  -7   3  12        0.11       -2.36      2.36 o
  -6   3  12        0.34       -0.98      1.75 o
  -5   3  12      158.57      150.11      3.67 o
  -4   3  12       35.52       27.34      1.62 o
  -3   3  12      486.54      456.22      7.52 o
  -2   3  12      435.90      430.86      7.06 o
  -1   3  12      349.66      349.91      6.52 o
   0   3  12       65.54       76.70      2.31 o
   1   3  12       20.57       23.55      1.47 o
   2   3  12       94.07       90.03      2.76 o
   3   3  12       17.25        9.11      1.49 o
   4   3  12       10.62        7.24      1.83 o
   5   3  12        5.43        1.09      1.93 o
   6   3  12        8.54        7.56      2.56 o
   7   3  12        0.62       -1.01      2.72 o
  -7   4  12       72.99       73.34      3.90 o
  -6   4  12       75.63       69.94      3.60 o
  -5   4  12       27.03       28.01      2.08 o
  -4   4  12        0.62        1.16      1.20 o
  -3   4  12       98.76      100.99      3.43 o
  -2   4  12      136.10      138.14      3.40 o
  -1   4  12      541.00      488.65      8.98 o
   0   4  12        0.34        0.37      1.43 o
   1   4  12       16.53       18.04      1.83 o
   2   4  12      195.19      209.48      6.91 o
   3   4  12        7.08        2.32      2.76 o
   4   4  12        3.62        4.71      1.94 o
   5   4  12       17.20       19.05      2.39 o
   6   4  12        2.62        1.95      2.14 o
  -7   5  12       13.92       19.64      3.02 o
  -6   5  12        0.28        0.81      2.88 o
  -5   5  12        0.63        1.77      1.74 o
  -4   5  12        0.01       -0.11      1.26 o
  -3   5  12       11.07        6.89      1.30 o
  -2   5  12        7.77       12.36      1.74 o
  -1   5  12      384.95      413.23      7.94 o
   0   5  12       28.02       28.20      2.94 o
   1   5  12       65.13       65.02      4.24 o
   2   5  12      543.40      560.04     12.20 o
   3   5  12      334.09      347.68      8.59 o
   4   5  12       20.72       14.29      2.25 o
   5   5  12       14.69        5.99      2.23 o
   6   5  12       68.60       72.66      3.62 o
  -6   6  12       14.71        8.44      3.15 o
  -5   6  12       77.05       68.26      3.29 o
  -4   6  12       32.52       24.10      3.28 o
  -3   6  12       17.42       23.12      2.26 o
  -2   6  12        4.51        5.19      2.33 o
  -1   6  12      113.46      106.35      8.44 o
   0   6  12     1065.03     1107.28     21.89 o
   1   6  12       62.34       55.23      3.22 o
   2   6  12       37.13       42.90      3.54 o
   3   6  12      195.59      191.93      6.10 o
   4   6  12       21.23       30.73      2.83 o
   5   6  12       29.48       23.27      2.74 o
   6   6  12        0.00       -0.94      2.30 o
  -6   7  12       15.70       14.82      3.33 o
  -5   7  12        0.80        2.27      2.69 o
  -4   7  12      129.76      100.92      3.78 o
  -3   7  12      128.97      126.54      4.96 o
  -2   7  12      212.73      189.77      6.10 o
  -1   7  12      131.51      127.61      5.05 o
   0   7  12        9.08        6.40      2.86 o
   1   7  12       91.27       90.15      4.82 o
   2   7  12      476.86      485.03      9.73 o
   3   7  12        0.08       -2.09      2.71 o
   4   7  12       97.32       99.64      4.15 o
   5   7  12        0.00        0.84      2.34 o
  -5   8  12       22.18       24.84      4.29 o
  -4   8  12        6.55        5.19      2.69 o
  -3   8  12        1.31        0.47      3.49 o
  -2   8  12       25.35       27.07      3.31 o
  -1   8  12       61.62       59.52      4.06 o
   0   8  12       24.33       38.75      3.83 o
   1   8  12        2.11       -2.22      2.94 o
   2   8  12       13.68       10.63      2.53 o
   3   8  12        0.09       -2.87      2.94 o
   4   8  12        4.03        2.51      3.08 o
  -4   9  12       78.71       84.99      4.74 o
  -3   9  12        2.88        3.82      2.98 o
  -2   9  12      147.63      134.41      5.57 o
  -1   9  12       79.00       69.49      4.67 o
   0   9  12      289.44      284.37      8.35 o
   1   9  12       16.36        7.04      4.52 o
   2   9  12       64.76       67.12      5.05 o
   3   9  12       29.78       38.87      4.14 o
  -3  10  12        5.38        8.49      3.45 o
  -2  10  12      186.59      203.27      6.92 o
  -1  10  12       30.70       41.22      4.14 o
   0  10  12        0.10       -4.15      4.15 o
   1  10  12       38.75       31.95      4.30 o
   2  10  12        5.01       -3.57      3.57 o
  -7   0  13       57.31       63.88      5.39 o
  -5   0  13       54.75       68.36      3.51 o
  -3   0  13      332.10      332.15      7.53 o
  -1   0  13      560.30      549.29     27.81 o
   1   0  13       36.13       38.30      3.32 o
   3   0  13        3.81        4.50      3.72 o
   5   0  13      123.34      122.93      4.44 o
   7   0  13       38.35       36.77      3.38 o
  -7   1  13       14.32       11.50      2.72 o
  -6   1  13        0.25        1.10      1.62 o
  -5   1  13      275.33      252.93      4.81 o
  -4   1  13        0.01        2.37      1.29 o
  -3   1  13        1.65        2.27      1.40 o
  -2   1  13        6.74        5.73      1.51 o
  -1   1  13      807.38      822.41     17.98 o
   0   1  13      118.51      121.89      2.69 o
   1   1  13      118.84      123.11      3.56 o
   2   1  13        7.36        5.36      1.45 o
   3   1  13      133.65      129.22      3.24 o
   4   1  13        1.52        4.48      1.54 o
   5   1  13        0.51        0.70      1.52 o
   6   1  13        0.00       -0.43      1.66 o
   7   1  13        0.64        2.52      2.03 o
  -7   2  13       21.41       12.00      2.77 o
  -6   2  13       36.40       37.31      2.27 o
  -5   2  13       98.58       97.67      2.87 o
  -4   2  13        1.09        1.73      1.18 o
  -3   2  13        1.31        2.95      1.31 o
  -2   2  13       46.77       42.32      2.27 o
  -1   2  13        1.57        3.19      1.21 o
   0   2  13      189.74      194.73      4.86 o
   1   2  13       17.25       14.73      1.60 o
   2   2  13       17.19       13.39      1.64 o
   3   2  13      394.64      402.30      6.82 o
   4   2  13      237.53      227.88      4.20 o
   5   2  13        0.26       -1.51      1.82 o
   6   2  13        0.76        1.72      2.47 o
   7   2  13        7.36       11.72      4.62 o
  -7   3  13       27.87       31.39      3.24 o
  -6   3  13        0.52        0.91      1.62 o
  -5   3  13       43.72       36.71      2.01 o
  -4   3  13       17.84       17.52      2.03 o
  -3   3  13      541.10      543.27      8.78 o
  -2   3  13       73.53       66.11      2.45 o
  -1   3  13      650.44      645.88      9.93 o
   0   3  13      538.72      544.79      9.79 o
   1   3  13      814.17      764.23     11.64 o
   2   3  13      179.60      202.70      6.73 o
   3   3  13        0.97       -1.76      2.18 o
   4   3  13      264.89      262.04      9.16 o
   5   3  13        0.43       -1.90      1.90 o
   6   3  13       30.01       28.13      2.68 o
  -7   4  13        6.54        7.05      2.73 o
  -6   4  13      193.46      193.29      5.48 o
  -5   4  13        0.65       -0.50      1.46 o
  -4   4  13       48.22       50.92      2.31 o
  -3   4  13       25.24       24.89      1.99 o
  -2   4  13       25.56       31.86      2.28 o
  -1   4  13      135.27      144.56      3.98 o
   0   4  13      109.72      105.87      8.35 o
   1   4  13      290.13      331.21      8.21 o
   2   4  13      398.65      468.54     12.78 o
   3   4  13       49.64       24.94      4.15 o
   4   4  13       72.25       64.45      4.97 o
   5   4  13        1.98       -1.93      1.93 o
   6   4  13        1.97        5.40      2.26 o
  -7   5  13       24.55       18.63      4.51 o
  -6   5  13      106.75       91.33      4.74 o
  -5   5  13        4.73        7.83      2.10 o
  -4   5  13        5.37        7.84      1.76 o
  -3   5  13      176.49      187.50      4.79 o
  -2   5  13      456.13      431.37      8.40 o
  -1   5  13       75.34       69.52      3.83 o
   0   5  13       60.04       74.38      4.35 o
   1   5  13       15.03       17.89      2.39 o
   2   5  13      133.44      134.99      7.36 o
   3   5  13       18.85       29.43      3.22 o
   4   5  13       35.88       48.18      3.18 o
   5   5  13        0.58       -2.07      2.07 o
   6   5  13        0.01        1.00      2.28 o
  -6   6  13       29.36       33.60      3.74 o
  -5   6  13       58.32       65.18      5.47 o
  -4   6  13        7.07        6.52      2.36 o
  -3   6  13      172.81      153.87      5.26 o
  -2   6  13      258.33      232.59      6.56 o
  -1   6  13       44.53       50.95      3.46 o
   0   6  13       30.10       30.46      3.40 o
   1   6  13       70.90       73.34      4.43 o
   2   6  13       26.29       29.92      3.31 o
   3   6  13       76.33       76.50      4.59 o
   4   6  13      238.69      246.04      6.17 o
   5   6  13        5.92        8.50      2.49 o
  -6   7  13       73.49       77.48      5.95 o
  -5   7  13      144.98      134.33      6.78 o
  -4   7  13        3.93        8.77      3.45 o
  -3   7  13      207.26      195.01      8.67 o
  -2   7  13       78.15       57.91      3.83 o
  -1   7  13       29.21       36.99      3.38 o
   0   7  13       38.39       44.86      3.76 o
   1   7  13       10.02       -1.06      2.86 o
   2   7  13        3.71        0.78      3.60 o
   3   7  13       12.50        8.49      3.17 o
   4   7  13      128.60      129.72      5.57 o
   5   7  13       78.47       78.03      4.59 o
  -5   8  13        3.06        1.74      3.73 o
  -4   8  13       10.76       12.28      3.08 o
  -3   8  13       95.69       84.72      4.58 o
  -2   8  13      221.97      217.39      6.86 o
  -1   8  13        3.72        1.32      2.86 o
   0   8  13      207.44      187.82      8.44 o
   1   8  13        3.68       -2.10      3.15 o
   2   8  13        0.06       -2.56      2.56 o
   3   8  13        0.82       -3.17      3.17 o
   4   8  13      150.77      134.65      5.88 o
  -4   9  13      159.46      182.88     12.92 o
  -3   9  13        7.23        5.95      3.08 o
  -2   9  13       21.81       22.52      3.39 o
  -1   9  13        1.90        4.35      3.24 o
   0   9  13       69.46       70.35      4.96 o
   1   9  13       10.10       12.06      4.08 o
   2   9  13        5.57        0.04      3.46 o
   3   9  13        7.80       12.73      4.71 o
  -2  10  13      210.93      235.61      7.68 o
  -1  10  13       31.04       20.50      4.74 o
   0  10  13        4.09       -3.52      3.62 o
   1  10  13       72.86       69.04      5.34 o
  -6   0  14      128.95      122.70      4.93 o
  -4   0  14     1824.26     1744.48     51.89 o
  -2   0  14      142.34      148.72      5.67 o
   0   0  14      280.65      272.07     12.92 o
   2   0  14       52.50       61.81      4.29 o
   4   0  14       91.01       90.26      4.96 o
   6   0  14       27.30       34.87      3.22 o
  -7   1  14       37.18       34.95      3.31 o
  -6   1  14       58.80       55.62      2.60 o
  -5   1  14       17.07       18.28      1.83 o
  -4   1  14       38.34       41.29      2.80 o
  -3   1  14     1794.65     1869.27     29.57 o
  -2   1  14      360.05      372.92      7.24 o
  -1   1  14       22.36       37.44      2.49 o
   0   1  14       21.55       25.54      2.14 o
   1   1  14      257.02      253.81      5.48 o
   2   1  14       91.41       91.77      3.46 o
   3   1  14      184.82      168.55      4.39 o
   4   1  14      388.53      372.22      7.39 o
   5   1  14        3.50        1.63      1.68 o
   6   1  14       19.91       20.49      2.29 o
  -7   2  14       28.82       31.37      3.29 o
  -6   2  14       45.86       47.45      2.46 o
  -5   2  14        0.04        0.12      1.46 o
  -4   2  14        2.09        4.57      1.53 o
  -3   2  14      613.39      613.23     10.86 o
  -2   2  14        2.59        9.15      1.83 o
  -1   2  14      114.02      123.99      3.62 o
   0   2  14      261.29      276.71      5.79 o
   1   2  14      125.24      131.39      3.88 o
   2   2  14       23.35       32.36      2.49 o
   3   2  14      127.06      135.39      4.74 o
   4   2  14        2.20       -0.78      1.99 o
   5   2  14        1.64        1.49      2.56 o
   6   2  14       33.05       42.65      3.54 o
  -7   3  14       45.04       47.46      3.59 o
  -6   3  14       21.48       23.82      2.13 o
  -5   3  14       16.16       22.46      2.55 o
  -4   3  14        1.59       -0.11      1.70 o
  -3   3  14       79.34       72.18      2.99 o
  -2   3  14      217.16      226.85      5.16 o
  -1   3  14        2.37        4.38      1.66 o
   0   3  14     1029.41     1034.80     19.90 o
   1   3  14      628.90      643.31     13.16 o
   2   3  14      142.80      159.29      4.55 o
   3   3  14       19.86       20.04      2.97 o
   4   3  14       35.73       29.94      4.64 o
   5   3  14        9.88       16.83      2.38 o
   6   3  14        1.00        2.72      2.28 o
  -7   4  14       19.36       15.71      4.68 o
  -6   4  14       15.43       13.71      3.97 o
  -5   4  14        0.02        0.15      1.90 o
  -4   4  14      308.06      288.81      7.45 o
  -3   4  14       24.68       24.02      2.63 o
  -2   4  14        1.84        3.68      2.19 o
  -1   4  14       27.07       25.15      2.60 o
   0   4  14      188.98      202.75      5.37 o
   1   4  14      257.70      278.71      7.53 o
   2   4  14     1465.57     1558.00     29.81 o
   3   4  14        5.30        5.56      2.76 o
   4   4  14       25.12       23.73      2.94 o
   5   4  14       27.88       34.26      2.82 o
   6   4  14       39.32       48.99      3.31 o
  -6   5  14       32.97       29.47      3.66 o
  -5   5  14      241.69      238.18      7.00 o
  -4   5  14       28.88       22.86      2.75 o
  -3   5  14       15.33       17.17      2.12 o
  -2   5  14       32.35       35.10      2.48 o
  -1   5  14        2.04        2.03      5.25 o
   0   5  14      716.80      703.05     14.84 o
   1   5  14       10.23        3.69      3.93 o
   2   5  14      146.83      145.62      8.48 o
   3   5  14        2.51        3.30      4.39 o
   4   5  14       22.33       27.13      4.46 o
   5   5  14        4.37        3.51      2.44 o
  -6   6  14       28.15       35.15      4.79 o
  -5   6  14       29.09       26.69      3.28 o
  -4   6  14        2.68        2.30      2.47 o
  -3   6  14       42.32       52.93      3.67 o
  -2   6  14        9.00        4.84      2.39 o
  -1   6  14        3.17        0.59      2.40 o
   0   6  14        8.06        5.68      2.86 o
   1   6  14       14.35       13.17      3.15 o
   2   6  14       27.79       19.92      3.46 o
   3   6  14        9.00        9.74      3.08 o
   4   6  14      296.94      296.81      8.29 o
   5   6  14       31.18       27.76      3.08 o
  -5   7  14        2.44       -0.30      3.57 o
  -4   7  14      174.01      149.01      6.92 o
  -3   7  14        0.21        1.57      2.47 o
  -2   7  14        1.13        1.10      2.56 o
  -1   7  14        5.92        7.73      2.82 o
   0   7  14        2.99        0.76      2.92 o
   1   7  14       41.51       42.86      3.99 o
   2   7  14        0.05       -2.53      4.20 o
   3   7  14       11.09       -0.52      3.17 o
   4   7  14       77.88       93.96      5.19 o
  -4   8  14       21.96       28.76      3.52 o
  -3   8  14        0.07        0.56      2.69 o
  -2   8  14        2.62        8.10      3.01 o
  -1   8  14      156.62      146.54      5.94 o
   0   8  14       75.34       74.07      4.96 o
   1   8  14       50.21       50.44      4.54 o
   2   8  14        0.21       -2.39      2.39 o
   3   8  14        5.04       -3.17      3.17 o
  -3   9  14        0.72        0.26      3.01 o
  -2   9  14        2.96        3.86      6.11 o
  -1   9  14       23.30       22.15      3.76 o
   0   9  14       40.62       42.71      4.79 o
   1   9  14        3.04       -3.73      3.73 o
   2   9  14       19.47        5.67      3.83 o
  -7   0  15       98.93       88.71      6.23 o
  -5   0  15      952.22      937.51     23.12 o
  -3   0  15      339.30      349.75     14.69 o
  -1   0  15      842.52      999.15     23.40 o
   1   0  15        4.49       -0.59      2.77 o
   3   0  15      263.35      253.67      8.62 o
   5   0  15      240.56      210.47      6.10 o
  -7   1  15        6.98        7.94      2.85 o
  -6   1  15       73.69       69.37      3.17 o
  -5   1  15      181.68      210.72      8.31 o
  -4   1  15       10.52       14.32      2.33 o
  -3   1  15      229.97      251.44      5.86 o
  -2   1  15      541.72      534.45      9.79 o
  -1   1  15     1158.13     1204.99     19.58 o
   0   1  15       52.88       48.56      2.77 o
   1   1  15       54.96       52.83      2.90 o
   2   1  15      156.84      177.88      4.64 o
   3   1  15       12.87       11.17      2.25 o
   4   1  15       10.60        9.79      2.25 o
   5   1  15      110.60       99.34      3.95 o
   6   1  15        7.46        4.90      2.42 o
  -7   2  15       12.03       12.92      3.01 o
  -6   2  15       50.89       56.21      2.99 o
  -5   2  15      175.72      171.17      4.94 o
  -4   2  15       34.58       38.76      2.73 o
  -3   2  15      148.58      147.30      5.43 o
  -2   2  15      285.83      278.25      6.06 o
  -1   2  15       83.75      100.04      6.27 o
   0   2  15      400.03      441.16      8.35 o
   1   2  15       92.62       68.74      3.21 o
   2   2  15      126.38      108.59      4.58 o
   3   2  15        0.02       -2.24      2.47 o
   4   2  15       16.33       22.10      2.92 o
   5   2  15       15.50       11.57      4.57 o
   6   2  15       19.96       22.96      3.31 o
  -6   3  15        2.08        0.26      2.40 o
  -5   3  15       46.78       66.71      3.50 o
  -4   3  15        0.26       -1.74      1.74 o
  -3   3  15      217.04      235.21      5.46 o
  -2   3  15     1095.91     1113.41     21.25 o
  -1   3  15      195.25      197.37      5.85 o
   0   3  15      196.15      195.92      6.16 o
   1   3  15      104.33       86.19      4.25 o
   2   3  15       21.98       17.33      4.50 o
   3   3  15       65.68       66.33      6.46 o
   4   3  15       22.73       15.62      3.73 o
   5   3  15        0.56       -0.07      2.76 o
   6   3  15       43.19       56.88      3.99 o
  -6   4  15        0.02       -0.78      2.89 o
  -5   4  15       71.35       74.42      4.26 o
  -4   4  15       49.13       43.60      3.38 o
  -3   4  15       67.29       49.36      3.38 o
  -2   4  15      197.78      186.45      5.56 o
  -1   4  15      553.10      586.16     12.34 o
   0   4  15       21.78       20.76      3.88 o
   1   4  15        6.72       10.97      5.48 o
   2   4  15      330.60      331.65     10.66 o
   3   4  15      537.61      556.96     15.23 o
   4   4  15        1.33       -1.96      3.45 o
   5   4  15        4.10        1.51      2.86 o
  -6   5  15       16.22       21.22      3.58 o
  -5   5  15        0.15        1.15      2.69 o
  -4   5  15      137.28      111.63      4.90 o
  -3   5  15        5.40        6.10      2.36 o
  -2   5  15       15.10        7.73      3.18 o
  -1   5  15        1.58        1.19      2.73 o
   0   5  15       43.87       48.76      4.71 o
   1   5  15        2.51        5.68      3.88 o
   2   5  15      938.89      992.54     24.51 o
   3   5  15      174.81      195.40      8.17 o
   4   5  15       47.19       55.19      5.12 o
   5   5  15       20.86       16.97      3.39 o
  -5   6  15       43.76       51.51      4.48 o
  -4   6  15       36.93       37.55      4.40 o
  -3   6  15        5.62        4.04      2.52 o
  -2   6  15        7.13        6.62      2.56 o
  -1   6  15        3.36        1.34      2.52 o
   0   6  15      176.64      166.24      5.95 o
   1   6  15        6.82       11.94      3.31 o
   2   6  15        8.02        8.39      3.73 o
   3   6  15        6.49        2.60      3.15 o
   4   6  15        0.03       -0.58      2.99 o
  -5   7  15       44.48       51.30      7.83 o
  -4   7  15       18.37       19.58      4.01 o
  -3   7  15       34.68       36.00      3.52 o
  -2   7  15        3.20        6.02      2.78 o
  -1   7  15        0.50        7.62      2.92 o
   0   7  15       15.06        3.02      3.15 o
   1   7  15       21.86       26.54      3.76 o
   2   7  15       36.51       34.09      3.99 o
   3   7  15        1.38       -3.01      3.01 o
   4   7  15        1.83       -1.58      4.01 o
  -3   8  15        8.50       10.91      3.24 o
  -2   8  15       16.92       19.24      3.38 o
  -1   8  15       25.54       31.75      3.76 o
   0   8  15       24.24       23.34      3.91 o
   1   8  15        0.30       -3.15      3.15 o
   2   8  15        3.37       -3.24      3.24 o
   3   8  15       11.19        2.50      4.56 o
  -2   9  15        2.94        2.15      8.22 o
  -1   9  15        4.60       10.32      3.52 o
   0   9  15        1.66       -2.19      4.23 o
   1   9  15       10.01        0.56      4.56 o
  -6   0  16        1.45        2.95      4.90 o
  -4   0  16      250.55      243.04      8.58 o
  -2   0  16      736.82      805.48     20.17 o
   0   0  16        5.48       -2.39      3.01 o
   2   0  16       60.41       52.84      4.56 o
   4   0  16        2.61        4.32      3.18 o
  -6   1  16       19.65       28.73      3.14 o
  -5   1  16      123.06      144.71      4.73 o
  -4   1  16      167.74      185.65      8.08 o
  -3   1  16      373.77      384.55      7.88 o
  -2   1  16      820.77      814.47     16.34 o
  -1   1  16      149.64      151.10      4.44 o
   0   1  16       13.01       15.08      2.37 o
   1   1  16      155.68      146.76      4.80 o
   2   1  16        5.24       -1.65      2.14 o
   3   1  16      266.84      216.78      7.33 o
   4   1  16      182.63      175.27      5.65 o
   5   1  16      159.60      185.70      6.02 o
  -6   2  16      106.95      114.44      4.64 o
  -5   2  16       26.00       37.25      3.06 o
  -4   2  16       50.31       48.44      3.02 o
  -3   2  16       61.46       66.12      4.58 o
  -2   2  16       61.84       80.41      6.90 o
  -1   2  16        3.05        0.01      2.47 o
   0   2  16      450.31      453.61     10.09 o
   1   2  16       68.86       85.29      4.25 o
   2   2  16        4.34       -2.63      2.63 o
   3   2  16        4.26        0.41      2.95 o
   4   2  16       11.16        9.82      3.73 o
   5   2  16       25.40       39.99      5.48 o
  -6   3  16        9.05        8.49      3.35 o
  -5   3  16      364.56      380.50      9.64 o
  -4   3  16       15.60       14.51      2.78 o
  -3   3  16        1.78        2.88      2.33 o
  -2   3  16        0.21       -0.90      2.18 o
  -1   3  16      144.85      149.92      5.04 o
   0   3  16       58.59       50.86      3.60 o
   1   3  16      725.24      697.13     19.39 o
   2   3  16       50.09       64.26      5.39 o
   3   3  16        0.39       -2.25      3.73 o
   4   3  16       21.66       23.71      4.29 o
   5   3  16        1.56        0.96      3.57 o
  -6   4  16       53.68       62.18      4.57 o
  -5   4  16       21.94       23.29      3.37 o
  -4   4  16        6.45       11.82      3.58 o
  -3   4  16        0.10        1.43      2.18 o
  -2   4  16        2.80        2.32      2.18 o
  -1   4  16        9.99        8.73      3.29 o
   0   4  16       17.80       13.03      5.48 o
   1   4  16       19.64       27.96      4.29 o
   2   4  16        2.17        9.79      3.88 o
   3   4  16       95.77      118.48      6.65 o
   4   4  16        2.45        3.59      7.24 o
   5   4  16        7.47        8.13      4.01 o
  -5   5  16        2.66        0.22      2.66 o
  -4   5  16       72.04       76.77      4.25 o
  -3   5  16        2.27        4.00      3.29 o
  -2   5  16      107.64      103.75      6.66 o
  -1   5  16      104.67      103.85      5.95 o
   0   5  16      125.76      116.76      6.27 o
   1   5  16        9.46       12.73      4.15 o
   2   5  16        2.80        4.79      4.01 o
   3   5  16        6.73        8.65      4.90 o
   4   5  16        1.21        1.50      4.01 o
  -5   6  16       14.51       18.41      6.66 o
  -4   6  16       75.36       74.16      5.35 o
  -3   6  16      118.71      102.78      6.07 o
  -2   6  16       19.15       21.10      3.88 o
  -1   6  16       67.65       76.55      5.52 o
   0   6  16      127.83      125.66      6.78 o
   1   6  16      155.61      189.79      8.17 o
   2   6  16        0.49       -3.92      4.31 o
   3   6  16       16.75        5.86      4.29 o
   4   6  16      123.58      129.77      7.06 o
  -4   7  16       22.64       28.98      7.05 o
  -3   7  16        8.83        5.92      3.67 o
  -2   7  16       12.98        9.20      3.85 o
  -1   7  16        0.83        3.76      3.85 o
   0   7  16      243.10      272.21     11.16 o
   1   7  16        0.28       -3.52      5.87 o
   2   7  16       17.29        3.51      4.56 o
   3   7  16        0.12       -4.01      4.01 o
  -3   8  16       14.22       17.62      6.66 o
  -2   8  16       91.24       86.62      6.07 o
  -1   8  16       69.28       87.20      6.35 o
   0   8  16       17.15        9.26      4.68 o
   1   8  16        6.37       -6.27      6.27 o
   2   8  16       36.27       21.93      7.44 o
  -5   0  17      178.46      167.00      7.46 o
  -3   0  17      625.73      696.95     17.86 o
  -1   0  17      395.62      422.87     11.77 o
   1   0  17      292.41      296.66      9.27 o
   3   0  17       86.12       78.44      5.39 o
   5   0  17       89.78       80.28      7.83 o
  -6   1  17       64.73       63.68      3.84 o
  -5   1  17       50.21       53.47      3.56 o
  -4   1  17      555.14      568.16     10.91 o
  -3   1  17        8.96        7.74      3.72 o
  -2   1  17       72.81       97.37      3.80 o
  -1   1  17      115.50      113.50      4.13 o
   0   1  17       62.53       88.38      3.58 o
   1   1  17       40.62       46.47      3.60 o
   2   1  17        6.83       -2.28      2.63 o
   3   1  17       49.27       56.79      4.06 o
   4   1  17       11.85        9.03      3.01 o
   5   1  17        0.79        3.71      3.57 o
  -6   2  17        5.55        5.85      2.81 o
  -5   2  17        1.64        1.65      2.47 o
  -4   2  17       52.75       65.78      6.00 o
  -3   2  17      203.93      211.39      6.40 o
  -2   2  17        0.38       -2.17      4.10 o
  -1   2  17        4.37        0.60      2.39 o
   0   2  17      111.30      117.59      4.74 o
   1   2  17      457.99      461.61     10.47 o
   2   2  17        2.59       -2.69      2.69 o
   3   2  17      109.56       96.69      7.24 o
   4   2  17       11.04        3.41      3.73 o
   5   2  17        3.70        3.99      3.85 o
  -6   3  17        6.48        7.72      3.38 o
  -5   3  17       20.94       24.08      3.60 o
  -4   3  17       14.04        8.15      2.84 o
  -3   3  17       13.17        9.08      2.61 o
  -2   3  17        3.08       -2.24      2.24 o
  -1   3  17       78.63       73.28      3.96 o
   0   3  17       24.02       29.40      3.51 o
   1   3  17      104.20      103.95      6.23 o
   2   3  17      152.58      167.22      7.48 o
   3   3  17       19.65       20.70      5.09 o
   4   3  17        2.25        0.57      3.73 o
  -5   4  17       21.61       23.29      3.52 o
  -4   4  17       32.75       26.93      3.33 o
  -3   4  17      125.64      128.47      5.03 o
  -2   4  17        2.92       -1.90      2.30 o
  -1   4  17        2.83       -1.32      3.01 o
   0   4  17       15.52       14.06      3.85 o
   1   4  17        0.00       -1.67      3.73 o
   2   4  17       10.46       13.05      4.29 o
   3   4  17        7.44       -3.94      4.01 o
   4   4  17        3.46       -3.76      6.07 o
  -5   5  17       42.58       46.12      5.07 o
  -4   5  17       25.22       30.38      5.29 o
  -3   5  17        0.85       -3.10      3.10 o
  -2   5  17        0.05       -0.13      3.45 o
  -1   5  17      134.63      143.20      6.92 o
   0   5  17       42.11       38.39      4.84 o
   1   5  17      124.37      120.99      7.64 o
   2   5  17       52.17       43.49      5.87 o
   3   5  17       13.65        7.05      4.43 o
   4   5  17        1.39        1.72      4.13 o
  -4   6  17        0.09       -3.57      3.57 o
  -3   6  17       51.54       56.81      5.07 o
  -2   6  17       14.24       17.93      4.13 o
  -1   6  17        7.41       17.75      4.23 o
   0   6  17       55.44       65.34      5.80 o
   1   6  17        0.28       -4.11      4.11 o
   2   6  17       21.09       20.76      4.84 o
   3   6  17        1.01       -4.15      4.15 o
  -3   7  17        0.60       -3.52      5.87 o
  -2   7  17       22.63       25.42      4.40 o
  -1   7  17        4.72        6.81      4.13 o
   0   7  17       22.18       29.76      5.12 o
   1   7  17       11.28        7.58      7.64 o
   2   7  17        2.26       -4.23      4.23 o
  -4   0  18      290.89      279.45     17.43 o
  -2   0  18       77.83       66.11      6.07 o
   0   0  18      115.90      107.84      5.52 o
   2   0  18        1.37       -4.70      4.70 o
   4   0  18        3.89        8.62      5.48 o
  -5   1  18       35.93       28.99      3.17 o
  -4   1  18       15.30       22.41      3.62 o
  -3   1  18       19.24       17.08      2.66 o
  -2   1  18        0.38       -2.02      2.02 o
  -1   1  18      266.54      272.87      7.31 o
   0   1  18       84.71       73.84      4.30 o
   1   1  18        0.01       -2.95      2.95 o
   2   1  18        1.31       -2.78      2.78 o
   3   1  18       28.48       31.41      3.54 o
   4   1  18       66.13       70.10      5.54 o
  -5   2  18      116.30      128.50      5.57 o
  -4   2  18       67.62       80.07      4.67 o
  -3   2  18      111.20      120.77      5.12 o
  -2   2  18       21.89       21.61      3.25 o
  -1   2  18       53.32       54.31      3.69 o
   0   2  18       46.18       54.43      3.83 o
   1   2  18       28.51       21.58      3.70 o
   2   2  18       21.83       25.15      4.31 o
   3   2  18        6.04        0.39      5.09 o
   4   2  18        5.77        0.60      4.13 o
  -5   3  18       43.92       40.47      4.12 o
  -4   3  18       56.15       56.02      4.14 o
  -3   3  18        0.01       -2.56      2.56 o
  -2   3  18        6.98        7.79      3.15 o
  -1   3  18       14.89        7.32      2.71 o
   0   3  18        3.59       -3.21      3.29 o
   1   3  18       32.23       25.37      9.59 o
   2   3  18      119.59       97.07      6.23 o
   3   3  18       17.63       11.21      4.56 o
   4   3  18        4.36       -4.01      4.01 o
  -4   4  18        9.89       11.26      3.08 o
  -3   4  18        1.59       -1.12      3.24 o
  -2   4  18       35.13       39.30      4.43 o
  -1   4  18       47.19       58.17      5.12 o
   0   4  18       74.55       88.88      5.95 o
   1   4  18       44.67       44.31      5.26 o
   2   4  18       44.79       46.80      5.26 o
   3   4  18       17.05        7.31      5.29 o
  -4   5  18       22.85       21.28      5.48 o
  -3   5  18       64.52       63.74      5.35 o
  -2   5  18        0.29       -3.32      3.32 o
  -1   5  18      104.61      108.50      6.37 o
   0   5  18        6.78       13.24      9.59 o
   1   5  18        0.78       -6.46      6.46 o
   2   5  18        4.15       -1.68      4.29 o
   3   5  18        3.90       -6.07      6.07 o
  -3   6  18        4.05       -3.10      3.73 o
  -2   6  18       11.94       10.78      4.13 o
  -1   6  18        3.83        4.59      3.76 o
   0   6  18        5.04        3.68      4.13 o
   1   6  18        3.41       -3.33      4.43 o
   2   6  18        0.00       -5.87      5.87 o
  -1   7  18       41.57       48.56      8.22 o
   0   7  18       36.35       31.33      7.83 o
  -5   0  19       23.26       16.75      4.23 o
  -3   0  19       23.30       27.86      4.13 o
  -1   0  19       14.21       13.71      3.57 o
   1   0  19       11.96        9.40      5.48 o
   3   0  19        2.96       -3.13      5.09 o
  -5   1  19       12.14       11.77      3.45 o
  -4   1  19        5.81       12.50      3.21 o
  -3   1  19        8.08        5.04      3.08 o
  -2   1  19       22.43        9.10      2.92 o
  -1   1  19        0.11        1.12      2.63 o
   0   1  19        0.39        3.87      3.87 o
   1   1  19        0.03       -3.45      3.45 o
   2   1  19        8.97       -1.00      4.38 o
   3   1  19        0.05       -5.68      5.68 o
  -4   2  19        0.92        1.91      3.07 o
  -3   2  19        0.99       -1.29      2.78 o
  -2   2  19        8.81       11.92      3.01 o
  -1   2  19       47.36       60.19      4.06 o
   0   2  19        0.28       -2.56      2.56 o
   1   2  19       12.98       -1.80      2.92 o
   2   2  19        9.81       10.59      5.68 o
   3   2  19        1.16       -4.11      4.11 o
  -4   3  19       40.12       44.38      4.06 o
  -3   3  19       47.72       49.68      4.06 o
  -2   3  19        2.30        4.30      2.92 o
  -1   3  19       23.90       25.34      4.29 o
   0   3  19       16.84       25.77      4.40 o
   1   3  19        3.59       -3.88      3.88 o
   2   3  19      100.75       91.42      6.50 o
   3   3  19       15.93        4.79      8.03 o
  -4   4  19        0.03       -2.84      2.84 o
  -3   4  19        0.14        0.57      3.57 o
  -2   4  19       21.46       26.88      4.40 o
  -1   4  19        7.44       13.60      5.29 o
   0   4  19       50.20       65.57      5.67 o
   1   4  19        0.03       -5.87      5.87 o
   2   4  19        9.03       -5.04     10.97 o
  -3   5  19       13.25        8.24      3.95 o
  -2   5  19        1.72        1.49      3.73 o
  -1   5  19       11.68        7.73      4.31 o
   0   5  19      285.31      318.59     11.08 o
   1   5  19       32.03       35.45     10.97 o
   2   5  19       14.24        2.55      5.68 o
  -1   6  19        0.08        4.20      3.92 o
   0   6  19        2.97        1.15      4.13 o
  -4   0  20       40.32       49.34      7.44 o
  -2   0  20       28.66       39.55      6.66 o
   0   0  20       97.96      116.70      9.01 o
   2   0  20        0.02       -5.09      5.09 o
  -4   1  20       37.29       47.42      4.28 o
  -3   1  20        0.44       -0.76      2.86 o
  -2   1  20        3.82        1.93      3.04 o
  -1   1  20       30.79       53.19      3.91 o
   0   1  20       90.07      103.47      4.82 o
   1   1  20        0.13       -3.73      3.73 o
   2   1  20       13.24        0.22      3.85 o
  -3   2  20        0.00        0.98      2.92 o
  -2   2  20       75.52       91.46      4.82 o
  -1   2  20        1.22       -1.35      2.84 o
   0   2  20        8.90        3.96      5.71 o
   1   2  20        1.96       -5.09      5.09 o
   2   2  20        2.89        8.22      6.27 o
  -3   3  20        7.63        3.83      3.07 o
  -2   3  20       49.27       60.67      4.37 o
  -1   3  20       54.65       76.26      5.82 o
   0   3  20        0.03       -3.57      3.57 o
   1   3  20        0.63       -5.09      5.87 o
   2   3  20       32.95       40.96      8.03 o
  -2   4  20       25.14       25.70      4.56 o
  -1   4  20       30.28       25.18      4.68 o
   0   4  20       15.55       18.56      6.27 o
   1   4  20        2.90       -6.27      6.27 o
  -3   0  21       22.18       34.85      7.05 o
  -1   0  21        8.83       11.36      5.87 o
   1   0  21       49.39       55.61      7.83 o
  -2   1  21       18.49       27.67      5.29 o
  -1   1  21        7.17        0.18      5.29 o
   0   1  21       41.82       49.56      4.96 o
   1   1  21       13.30        5.51      8.42 o
  -2   2  21      117.10      152.84      6.03 o
  -1   2  21        7.61       11.62      3.38 o
   0   2  21       26.88       33.84      5.87 o
   1   2  21        0.31       -3.57      3.57 o
  -1   3  21       29.79       36.09      5.12 o
   0   3  21        2.71       -1.13      8.81 o
 
